# Supplementary material for: Earthworms neutralize the influence of components of particulate pollutants on soil extracellular enzymatic functions in subtropical forests
Source: PeerJ. 2023 Aug 3;11:e15720. doi: 10.7717/peerj.15720 (PMC10404396; doi:10.7717/peerj.15720)
Supplement: Supplemental Information 2 — The data of soil enzyme activities, litter decomposition, soil pH and microbial biomass. [file peerj-11-15720-s002.xlsx]

## Sheet: 0Enzyme_plot
forest	days	particulate components	worms	mesh	replicate	litter C loss	litter N loss	litter mass loss	soil moisture	soil pH	soil SIR	cellobiohydrolase	β-1,4-glucosidase	β-1,4-xylosidase	polyphenol oxidase	peroxidase	nitrate reductase	urease	acid phosphatase	alkaline phosphatase
Deciduous	70	Control	control	coarse	1	14.0595	20.3783	12.07	21.2865	5.16	65	0.628	1.69902	0.62293	0.03115	0.04475	0.01	51	0.384	0.7424
Deciduous	70	Control	control	coarse	2	16.9311	23.8262	14.3887	23.943	5.1	71	0.873	1.77191	0.99253	0.02715	0.03835	0.02417	60.6667	0.64	0.72533
Deciduous	70	Control	control	coarse	3	13.5977	21.0707	12.07	21.9584	5.04	77	0.716	1.84711	0.51733	0.03005	0.04455	0.0125	26	0.58453	0.97707
Deciduous	70	Control	earthworm	coarse	1	11.3185	24.4562	9.49	21.1298	5.04	79	0.9	1.81973	0.74578	0.02585	0.04075	0.01333	57	0.52053	0.82773
Deciduous	70	Control	earthworm	coarse	2	19.2294	25.6291	15.6687	21.9801	5.26	75	0.467	1.81884	0.47644	0.02955	0.04495	0.00917	49.6667	0.41387	0.73387
Deciduous	70	Control	earthworm	coarse	3	16.2186	22.1373	14.0125	22.4473	5.13	67	0.766	0.97991	0.69813	0.03115	0.04185	0.015	44.3333	0.4224	0.63147
Deciduous	70	Control	earthworm	coarse	4	15.6741	13.4362	14.1125	21.5421	4.85	63	0.695	1.32462	0.71129	0.02825	0.04325	0.01417	33.6667	0.4992	0.96427
Deciduous	70	PAHs	control	coarse	1	13.506	16.965	12.1212	21.1346	4.52	36	0.486	0.072	0.56338	0.00175	0.00045	0.02583	26.6667	0.17067	1.28853
Deciduous	70	PAHs	control	coarse	2	21.4158	17.8223	16.5075	20.8554	4.98	28	0.502	1.51822	0.50738	0.00165	0.00055	0.02417	41.3333	0.32427	1.35253
Deciduous	70	PAHs	control	coarse	3	16.9963	15.4703	11.2788	23.2331	4.66	17	0.436	1.46116	0.53973	0.00275	0.00085	0.03	40	0.46933	1.1776
Deciduous	70	PAHs	control	coarse	4	13.1801	17.9696	12.455	23.2934	4.91	36	0.671	1.45707	0.62436	0.00645	0.00155	0.01583	23.3333	0.53333	1.18613
Deciduous	70	PAHs	earthworm	coarse	1	19.2101	19.7184	15.7375	21.8638	4.46	52	0.601	1.93564	0.72107	0.00565	0.00685	0.03	36	0.41813	1.07093
Deciduous	70	PAHs	earthworm	coarse	2	17.9345	17.6176	13.5325	20.0801	4.73	48	0.745	1.71858	0.56178	0.00805	0.00445	0.02417	41.3333	0.4352	1.16053
Deciduous	70	PAHs	earthworm	coarse	3	17.3899	22.4296	15.0738	22.4546	4.71	60	0.916	2.1936	0.68338	0.00145	0.00215	0.035	63.6667	0.54613	1.00693
Deciduous	70	PAHs	earthworm	coarse	4	17.4071	15.3029	13.2538	22.973	4.65	57	0.726	2.1488	0.76818	0.00305	0.00025	0.0275	44	0.66987	0.9216
Deciduous	70	Na	control	coarse	1	17.6787	20.8083	16.1887	21.3459	4.87	55	0.562	1.60498	0.597689	0.0012	0.0022	0.0266667	40.667	0.366933	1.25013
Deciduous	70	Na	control	coarse	2	19.1415	21.9464	18.7475	20.9516	4.85	53	0.572	1.55164	0.992711	0.0058	0.0082	0.02	48	0.699733	1.16053
Deciduous	70	Na	control	coarse	3	12.8928	21.4639	11.7338	21.857	4.72	45	0.598	1.56942	0.8272	0.0067	0.0105	0.02	52	0.6272	0.9856
Deciduous	70	Na	control	coarse	4	14.0251	25.1175	11.9437	21.9211	4.53	74	0.645	1.38311	0.695822	0.0105	0.0038	0.0241667	49	0.375467	1.0496
Deciduous	70	Na	earthworm	coarse	1	16.8034	17.932	13.8625	23.0948	5.07	70	0.688	1.67022	0.815644	0.027	0.0469	0.015	40	0.482133	0.942933
Deciduous	70	Na	earthworm	coarse	2	17.675	13.8054	14.4787	21.7074	5.01	64	0.637	2.04924	0.720356	0.0291	0.0449	0.0183333	49.667	0.426667	0.896
Deciduous	70	Na	earthworm	coarse	3	18.3053	12.2764	14.955	23.0086	4.77	73	0.759	2.01724	0.828089	0.0286	0.0362	0.02	60.667	0.576	0.887467
Deciduous	70	Na	earthworm	coarse	4	16.658	17.8057	13.73	22.1316	4.99	72	0.622	1.56853	0.753778	0.033	0.043	0.015	45.667	0.324267	1.088
Deciduous	70	N	control	coarse	1	13.9707	22.3218	13.4637	19.8167	4.46	79	0.555	1.9712	0.898667	0.0231	0.0345	0.0675	49.333	0.2816	0.832
Deciduous	70	N	control	coarse	2	15.2239	28.7581	13.8313	22.5783	4.59	83	0.718	1.6544	0.900978	0.0309	0.0429	0.0325	58.333	0.571733	0.802133
Deciduous	70	N	control	coarse	3	13.0171	16.4659	4.425	22.6425	5.18	84	0.701	1.75502	0.853689	0.0302	0.0415	0.0125	51.333	0.533333	1.3696
Deciduous	70	N	control	coarse	4	18.605	20.3258	16.375	24.3696	5.04	86	0.719	1.51484	0.577956	0.0321	0.0438	0.01	44.333	0.362667	1.13067
Deciduous	70	N	earthworm	coarse	1	13.7887	21.3422	12.3725	21.592	4.95	71	0.576	1.80302	0.660267	0.0258	0.0388	0.0158333	54	0.465067	0.597333
Deciduous	70	N	earthworm	coarse	2	18.1633	14.23	14.23	22.6805	5.01	55	0.581	1.05333	0.5488	0.0285	0.0408	0.0125	51.333	0.516267	0.7808
Deciduous	70	N	earthworm	coarse	3	20.9266	19.2206	17.2662	22.2066	4.66	58	0.8	1.67627	0.786667	0.0261	0.0447	0.0191667	60.667	0.490667	0.661333
Deciduous	70	N	earthworm	coarse	4	16.4695	13.783	13.0988	34.7396	4.95	61	0.834	1.51787	0.665956	0.0317	0.0414	0.0116667	48	0.277333	0.938667
Deciduous	70	Control	control	fine	1	14.5838	20.2089	12.6425	22.1725	5.05	20	0.745	1.4	0.57298	0.00025	0.00975	0.01167	77	0.6272	1.75787
Deciduous	70	Control	control	fine	2	13.4082	14.2347	12.8625	25.254	4.99	15	0.821	1.81636	0.55076	0.00025	0.00175	0.0175	67.3333	0.85333	1.66827
Deciduous	70	Control	control	fine	3	18.6149	17.21	17.21	21.3292	5.07	9	0.587	1.1264	0.62649	0.00025	0.01225	0.0125	49	0.54187	1.96267
Deciduous	70	Control	earthworm	fine	1	22.1793	13.28	13.9575	19.1423	4.93	7	0.703	1.50453	1.03182	0.00175	0.01305	0.01167	65	0.58027	1.70667
Deciduous	70	Control	earthworm	fine	2	17.5088	18.2015	16.2225	20.4202	5.08	35	0.622	1.43893	0.72053	0.00665	0.00815	0.01083	111	0.44373	1.57867
Deciduous	70	Control	earthworm	fine	3	15.4565	22.1818	14.8025	22.1352	5.18	8	0.856	1.91449	0.90542	0.00025	0.01205	0.0175	73.6667	0.6784	1.64693
Deciduous	70	Control	earthworm	fine	4	15.4719	11.9346	13.3	20.8751	4.69	2	1.061	1.78507	0.94276	0.00305	0.00375	0.00667	61.3333	0.87893	1.1008
Deciduous	70	PAHs	control	fine	1	18.3135	7.67528	12.7175	23.6737	4.69	2	0.589	2.02862	0.6992	5e-05	0.00715	0.01917	67	0.86187	1.00693
Deciduous	70	PAHs	control	fine	2	17.2396	12.8189	13.5	20.9856	4.89	1	0.34	0.96373	0.46222	0.00875	0.00715	0.00833	58.3333	0.29867	1.42933
Deciduous	70	PAHs	control	fine	3	17.8065	10.9525	10.9525	20.0369	4.7	1	0.437	1.27822	0.55804	0.00085	0.00085	0.0275	62.6667	0.46933	1.0496
Deciduous	70	PAHs	control	fine	4	15.1128	11.9981	13.3625	25.638	4.91	3	0.687	1.46151	0.77084	0.00375	0.00625	0.01833	57.6667	0.88747	1.20747
Deciduous	70	PAHs	earthworm	fine	1	20.8122	22.0169	18.15	20.2258	4.4	1	0.877	1.95929	0.98702	5e-05	0.00025	0.02583	63	0.61867	1.3312
Deciduous	70	PAHs	earthworm	fine	2	26.2824	17.0817	20.2225	21.7997	4.77	8	0.608	1.6208	0.71484	5e-05	0.00125	0.01583	63.6667	0.56747	1.06667
Deciduous	70	PAHs	earthworm	fine	3	22.322	21.7622	16.5025	21.3898	4.65	9	0.793	1.95413	0.95022	0.00025	0.00075	0.02667	72.6667	0.65707	1.17333
Deciduous	70	PAHs	earthworm	fine	4	20.3429	20.7546	18.1775	20.9812	4.65	10	0.872	2.30756	0.83573	0.00435	0.00065	0.02167	65.3333	0.5632	1.28
Deciduous	70	Na	control	fine	1	14.8114	21.9535	14.5525	24.4039	4.76	0	0.651	1.85653	1.00747	0.0004	0	0.0225	57.667	0.669867	0.0810667
Deciduous	70	Na	control	fine	2	15.0728	14.7219	13.3575	20.4622	4.58	14	0.952	1.59716	1.00942	0.0029	0.0017	0.0333333	65.333	0.401067	0.0896
Deciduous	70	Na	control	fine	3	19.0355	17.9306	15.945	20.1932	4.94	1	0.665	1.74827	0.784	0.0078	0.0056	0.0191667	60.667	0.426667	1.536
Deciduous	70	Na	control	fine	4	13.9225	25.6569	13.38	21.3188	4.82	2	0.855	1.81298	0.797333	0.0042	0.0026	0.0241667	80.333	0.593067	1.4464
Deciduous	70	Na	earthworm	fine	1	19.2089	17.645	17.645	19.5496	5.17	22	0.72	1.74062	0.894044	0.0034	0.0065	0.0166667	74	0.648533	1.5488
Deciduous	70	Na	earthworm	fine	2	15.4704	12.9046	13.585	22.7472	4.95	24	0.774	1.56462	0.760711	0	0.0007	0.0208333	66.667	0.631467	1.1776
Deciduous	70	Na	earthworm	fine	3	15.7304	14.869	11.38	25.5295	4.76	23	1.101	1.56444	0.878756	0.0013	0.0015	0.0233333	77	0.725333	1.3184
Deciduous	70	Na	earthworm	fine	4	14.4944	20.9	11.1	21.3521	5.07	60	0.767	1.43609	0.861511	0.0034	0.0026	0.0166667	64.333	0.810667	1.38667
Deciduous	70	N	control	fine	1	14.6571	21.7898	12.1	17.3394	4.44	20	0.696	1.44587	0.757689	0.0048	0.0037	0.045	73.667	0.413867	1.19893
Deciduous	70	N	control	fine	2	16.1419	20.5089	15.165	23.0394	4.55	15	0.902	1.3408	0.887467	0.002	0.0028	0.0341667	61.333	0.6656	1.25867
Deciduous	70	N	control	fine	3	16.1507	18.0575	13.2775	21.3915	5.14	5	0.651	1.96978	0.696711	0.0072	0.0162	0.0116667	58	0.810667	1.7536
Deciduous	70	N	control	fine	4	20.6268	13.6887	18.1975	19.989	5.04	25	0.742	1.70364	0.7248	0.0104	0.0124	0.00833333	55.333	0.456533	1.68533
Deciduous	70	N	earthworm	fine	1	25.3267	18.339	20.8325	20.0985	4.93	23	0.539	1.77333	0.726044	0	0.0081	0.0141667	64	0.567467	1.6256
Deciduous	70	N	earthworm	fine	2	19.1174	11.279	17.755	21.1369	5.18	30	0.781	1.55431	0.5968	0.0034	0.0071	0.00916667	74.333	0.465067	1.5232
Deciduous	70	N	earthworm	fine	3	15.4455	12.015	12.015	21.7882	4.89	2	0.804	1.83876	0.949511	0.003	0.0046	0.0175	84	0.7552	1.33547
Deciduous	70	N	earthworm	fine	4	20.1033	9.95094	14.655	23.4319	4.91	23	0.778	1.71751	0.832178	0.0097	0.0116	0.0166667	77	0.426667	1.7792
Deciduous	140	Control	control	coarse	1			27.7225	24.973	5.22	44	0.506	1.7692	0.4425	0.0254	0.016	0.03083	44	0.4864	0.77227
Deciduous	140	Control	control	coarse	2			25.9763	24.1512	5.15	42	0.733	1.9759	0.7232	0.0291	0.0232	0.01333	35.3333	0.61867	0.8448
Deciduous	140	Control	control	coarse	3			27.5912	22.9408	5.41	39	0.591	1.6682	0.5575	0.0285	0.0151	0.01	40	0.58027	2.53013
Deciduous	140	Control	earthworm	coarse	1			34.625	24.0082	5.08	36	0.521	1.5948	0.5836	0.0246	0.0171	0.0075	31	0.5632	1.0496
Deciduous	140	Control	earthworm	coarse	2			28.1537	21.9801	5.41	34	0.48	1.468	0.4142	0.0241	0.0164	0.04167	11.3333	0.35413	1.30133
Deciduous	140	Control	earthworm	coarse	3			41.2287	22.2336	5.46	31	0.659	1.6348	0.6004	0.0292	0.0199	0.01	30	0.49493	0.8192
Deciduous	140	Control	earthworm	coarse	4			30.3875	21.6039	5.18	28	0.936	2.3748	0.9355	0.0237	0.0266	0.0225	29.3333	0.6784	2.31253
Deciduous	140	PAHs	control	coarse	1			16.9788	26.5621	4.79	2	0.482	1.0984	0.4741	0.0286	0.0237	0.01167	66	0.71253	2.00107
Deciduous	140	PAHs	control	coarse	2			25.3125	23.8056	5	6	0.29	0.9933	0.3364	0.0307	0.0247	0.01	63	0.5632	0.576
Deciduous	140	PAHs	control	coarse	3			26.11	21.5765	4.93	37	0.506	1.4051	0.4981	0.0273	0.0184	0.03667	86.3333	0.64427	1.3568
Deciduous	140	PAHs	control	coarse	4			28.5912	26.2636	5.05	25	0.503	1.356	0.3804	0.0298	0.0254	0.01667	64.3333	0.74667	1.7536
Deciduous	140	PAHs	earthworm	coarse	1			23.0625	21.4829	4.88	11	0.451	1.3377	0.5109	0.0302	0.019	0.04	71	0.7424	0.48213
Deciduous	140	PAHs	earthworm	coarse	2			27.195	23.2545	5.1	16	0.616	1.7964	0.6729	0.0282	0.0243	0.025	85.3333	0.75947	0.5376
Deciduous	140	PAHs	earthworm	coarse	3			46.1187	20.7598	4.9	135	0.875	1.8705	0.7716	0.0325	0.0196	0.05833	72	0.84053	2.05227
Deciduous	140	PAHs	earthworm	coarse	4			32.4625	23.8816	4.87	158	0.639	1.6079	0.6949	0.03	0.0184	0.0275	73	0.66133	1.5232
Deciduous	140	Na	control	coarse	1			26.4638	26.4544	5.03	95	0.615	1.7304	0.754	0.0336	0.018	0.0283333	51.667	0.669867	0.0896
Deciduous	140	Na	control	coarse	2			23.9737	22.2091	4.99	85	0.761	1.9658	0.8354	0.0324	0.0166	0.05	80.333	0.746667	0.260267
Deciduous	140	Na	control	coarse	3			18.7437	27.2484	5.3	76	0.587	1.6024	0.6007	0.0305	0.0155	0.0116667	61.667	0.576	0.610133
Deciduous	140	Na	control	coarse	4			26.9937	24.4682	4.97	70	0.471	1.9101	0.6132	0.0302	0.0248	0.0108333	78	0.584533	1.22453
Deciduous	140	Na	earthworm	coarse	1			26.7263	23.113	5.49	61	0.574	1.9548	0.6663	0.032	0.0221	0.0141667	54.333	0.699733	1.6256
Deciduous	140	Na	earthworm	coarse	2			27.07	24.6735	5.1	69	0.66	1.7743	0.674	0.0294	0.0166	0.0225	69	0.584533	0.9472
Deciduous	140	Na	earthworm	coarse	3			55.3575	24.2386	4.99	89	0.589	1.5078	0.4939	0.0291	0.0171	0.0133333	67.667	0.477867	1.9328
Deciduous	140	Na	earthworm	coarse	4			23.535	22.1295	5.42	84	0.61	1.7389	0.5748	0.0314	0.0239	0.01	61.333	0.682667	1.32693
Deciduous	140	N	control	coarse	1			26.9088	20.364	4.78	118	0.523	1.8127	0.5659	0.0295	0.0132	0.0583333	62.667	0.763733	1.792
Deciduous	140	N	control	coarse	2			23.37	27.6073	4.89	88	0.424	1.6504	0.5097	0.029	0.0155	0.0266667	58	0.6016	2.816
Deciduous	140	N	control	coarse	3			25.3012	25.6122	5.41	69	0.563	1.5949	0.4816	0.0308	0.0267	0.00416667	35.667	0.597333	1.30987
Deciduous	140	N	control	coarse	4			36.0125	24.286	5.39	44	0.863	1.652	0.5621	0.0309	0.0212	0.0075	27.667	0.516267	0.708267
Deciduous	140	N	earthworm	coarse	1			32.3263	22.2679	5.31	46	0.688	2.1576	0.6652	0.0261	0.0146	0.0075	64.667	0.6912	2.0992
Deciduous	140	N	earthworm	coarse	2			28.8588	25.6294	5.31	48	0.562	1.702	0.5712	0.0316	0.0227	0.005	10.667	0.4864	0.452267
Deciduous	140	N	earthworm	coarse	3			35.9475	22.2476	5.18	46	0.53	1.6301	0.5982	0.0305	0.0147	0.0166667	35.667	0.5376	1.7408
Deciduous	140	N	earthworm	coarse	4			30.8813	24.8327	5.31	46	0.455	1.4442	0.5998	0.0295	0.0154	0.00916667	12.667	0.482133	0.913067
Deciduous	140	Control	control	fine	1			37.66	24.5877	5.34	6	0.679	1.7436	0.7324	0.0193	0.0247	0.0125	40.3333	0.6912	0.85333
Deciduous	140	Control	control	fine	2			24.75	24.5366	5.05	6	0.787	1.5037	0.6857	0.027	0.0294	0.01833	57.3333	0.8448	0.256
Deciduous	140	Control	control	fine	3			34.265	24.8563	5.2	6	0.639	1.1196	0.6119	0.024	0.0305	0.00917	34.3333	0.768	1.20747
Deciduous	140	Control	earthworm	fine	1			18.885	21.7305	5.2	6	0.648	1.8817	0.7412	0.0275	0.0212	0.02083	105	0.9984	0.84907
Deciduous	140	Control	earthworm	fine	2			16.85	19.7446	5.26	30	0.68	1.8134	0.7266	0.0312	0.0211	0.01583	63.6667	0.9856	0.86187
Deciduous	140	Control	earthworm	fine	3			29.4725	20.2175	5.26	45	0.62	1.532	0.5721	0.0256	0.0344	0.015	57.6667	0.6784	0.704
Deciduous	140	Control	earthworm	fine	4			25.6475	21.9337	5.19	48	0.72	1.7946	0.8213	0.0281	0.0253	0.02083	29	0.88747	0.26453
Deciduous	140	PAHs	control	fine	1			26.6775	23.3193	4.87	30	0.606	1.4499	0.5303	0.0179	0.0159	0.02167	94.3333	1.05813	0.93867
Deciduous	140	PAHs	control	fine	2			28.7125	22.1287	4.96	29	0.349	1.5567	0.432	0.0298	0.0202	0.02	122	0.9472	0.72533
Deciduous	140	PAHs	control	fine	3			15.7	23.1004	4.79	24	0.531	1.1428	0.5724	0.024	0.0131	0.02083	116	0.87467	0.1792
Deciduous	140	PAHs	control	fine	4			27.6225	27.8039	5.02	23	0.411	1.594	0.4521	0.0224	0.0143	0.01417	110.333	0.8832	1.3952
Deciduous	140	PAHs	earthworm	fine	1			21.635	21.7183	4.87	28	0.481	1.6035	0.5572	0.0283	0.0231	0.03	122.667	1.05387	0.70827
Deciduous	140	PAHs	earthworm	fine	2			23.8175	24.3639	4.73	26	0.598	1.8172	0.659	0.0222	0.0238	0.02833	112.333	0.99413	0.43093
Deciduous	140	PAHs	earthworm	fine	3			20.7275	25.2964	4.91	21	0.576	1.7149	0.6121	0.0256	0.0225	0.02833	118	1.0752	0.60587
Deciduous	140	PAHs	earthworm	fine	4			25.28	27.6199	4.83	20	0.661	1.986	0.776	0.0273	0.0219	0.03417	124	1.05813	1.0496
Deciduous	140	Na	control	fine	1			25.75	23.186	4.97	17	0.712	2.159	0.7932	0.0268	0.0112	0.0408333	106	1.2032	0
Deciduous	140	Na	control	fine	2			22.23	22.499	4.83	16	0.767	1.4561	0.7733	0.0242	0.0209	0.0425	120	1.16053	0
Deciduous	140	Na	control	fine	3			9.5675	24.2193	4.87	14	0.643	1.8241	0.7579	0.0223	0.0279	0.0241667	59.333	0.96	0.290133
Deciduous	140	Na	control	fine	4			18.8825	24.1075	4.94	12	0.616	1.8365	0.5687	0.0204	0.0261	0.0491667	51.333	0.8064	0.187733
Deciduous	140	Na	earthworm	fine	1			13.8775	25.1588	5.31	11	0.591	1.2975	0.5436	0.0186	0.0235	0.00916667	60	0.994133	1.41227
Deciduous	140	Na	earthworm	fine	2			16.39	24.3723	5.04	9	0.583	1.647	0.5813	0.0282	0.0189	0.0116667	93.333	0.9344	0.5248
Deciduous	140	Na	earthworm	fine	3			17.61	22.8698	5.07	9	0.718	1.684	0.6926	0.0168	0.0267	0.0266667	74.333	1.0496	0.3456
Deciduous	140	Na	earthworm	fine	4			22.1175	22.0453	5.29	8	0.696	1.7103	0.6254	0.0273	0.023	0.0141667	90.333	0.878933	0.430933
Deciduous	140	N	control	fine	1			22.01	22.5332	4.47	7	0.672	1.6506	0.8336	0.0258	0.0148	0.0275	69	0.977067	0.2176
Deciduous	140	N	control	fine	2			17.485	23.0749	4.77	9	0.751	2.2129	1.1092	0.0266	0.023	0.0325	63.667	0.942933	0
Deciduous	140	N	control	fine	3			7.455	25.6672	5.34	10	0.678	1.7155	0.6953	0.0305	0.0321	0.0125	51	0.994133	0.648533
Deciduous	140	N	control	fine	4			26.1425	25.13	5.26	10	0.69	1.5302	0.6261	0.0299	0.0251	0.0183333	37.667	0.874667	0.8704
Deciduous	140	N	earthworm	fine	1			9.9575	22.6115	5.06	11	0.766	1.9868	0.6546	0.0236	0.0193	0.0141667	53.667	0.738133	0.145067
Deciduous	140	N	earthworm	fine	2			19.56	20.5666	5.26	9	0.66	2.0321	0.7972	0.0233	0.0249	0.0141667	33.667	0.6528	0.3968
Deciduous	140	N	earthworm	fine	3			23.215	26.7363	4.9	8	0.91	1.9676	0.6827	0.0253	0.0245	0.0166667	33.333	0.704	0.580267
Deciduous	140	N	earthworm	fine	4			16.8925	26.6726	5.2	7	0.672	1.5741	0.6542	0.0273	0.0225	0.0108333	50.333	0.64	2.23573
Deciduous	210	Control	control	coarse	1	40.4272	33.5861	35.1187	20.4009	5.55	33	0.71253	0.99467	0.48	0.01107	0.0113	0.0975	52.6667	1.024	0.02987
Deciduous	210	Control	control	coarse	2	46.3871	38.0915	43.0262	19.835	5.3	31	0.76338	1.15769	0.65084	0.01147	0.011	0.09	59.3333	0.87893	0.4096
Deciduous	210	Control	control	coarse	3	43.0124	27.5601	39.0737	18.9962	5.52	30	0.78951	1.024	0.74649	0.01238	0.0109	0.11833	61	0.81067	0.38827
Deciduous	210	Control	earthworm	coarse	1	53.9159	47.835	50.56	18.0804	5.29	31	1.10027	0	0.98542	0.01548	0.0122	0.125	61	1.13067	0.27733
Deciduous	210	Control	earthworm	coarse	2	56.802	35.703	49.2812	21.9801	5.4	34	0.86951	1.00249	0.93653	0.01357	0.0186	0.1175	47.3333	0.9856	0.27307
Deciduous	210	Control	earthworm	coarse	3	49.4664	40.5106	45.2525	17.1888	5.62	35	0.72676	0.88267	0.80302	0.01247	0.0071	0.1325	28.6667	0.81493	0.46507
Deciduous	210	Control	earthworm	coarse	4	65.7979	53.114	61.5838	20.2913	5.31	36	0.98329	1.05262	0.74116	0.01157	0.0125	0.08167	64.3333	0.79787	0.3456
Deciduous	210	PAHs	control	coarse	1	41.0622	26.7189	33.995	19.7324	4.81	4	0.69582	0.944	0.46453	0.01208	0.008	0.10167	72.6667	0.90027	0.04267
Deciduous	210	PAHs	control	coarse	2	38.4582	22.107	32.2437	19.533	4.93	5	0.50791	0.76516	0.30738	0.01387	0.0118	0.1075	85	0.89173	0.00427
Deciduous	210	PAHs	control	coarse	3	43.1007	32.1843	34.255	23.4153	4.71	5	0.63004	0.79236	0.56498	0.01247	0.0094	0.085	79	0.8832	0.0128
Deciduous	210	PAHs	control	coarse	4	37.1794	25.089	32.045	23.489	5.25	5	0.98453	1.25156	0.64302	0.01988	0.0103	0.1225	66.6667	0.9088	0.21333
Deciduous	210	PAHs	earthworm	coarse	1	41.4438	26.474	36.4775	33.6249	4.71	7	0.79573	1.17351	1.02578	0.01157	0.0117	0.09583	85	0.81067	0.21333
Deciduous	210	PAHs	earthworm	coarse	2	48.0897	31.0501	43.1388	24.8616	4.88	22	0.64178	0.76889	0.74044	0.00978	0.0095	0.09917	88.6667	0.82773	0.17067
Deciduous	210	PAHs	earthworm	coarse	3	49.4461	29.5339	44.0675	20.8036	5	18	0.69796	0.98151	0.72622	0.01408	0.0109	0.10667	69.6667	0.9984	0.20053
Deciduous	210	PAHs	earthworm	coarse	4	41.6423	27.0618	36.5538	17.5686	4.89	34	0.82738	0.93351	0.68018	0.01247	0.0103	0.10583	73.3333	0.9088	0.33707
Deciduous	210	Na	control	coarse	1	42.63	34.2331	36.2413	21.5216	4.98	41	0.633778	1.33671	0.746667	0.010575	0.0129	0.111667	57.667	0.7808	0.251733
Deciduous	210	Na	control	coarse	2	33.5428	28.0637	29.7237	35.1203	4.83	37	1.39644	1.61724	1.00178	0.011175	0.0113	0.0658333	73.667	1.04533	0.247467
Deciduous	210	Na	control	coarse	3	45.8092	33.0551	38.3912	19.3627	5.08	31	0.894933	0.976889	0.831467	0.012575	0.0087	0.0833333	77	0.913067	0.366933
Deciduous	210	Na	control	coarse	4	39.4786	34.3685	30.54	20.1515	4.99	53	1.04747	1.05636	0.940622	0.011475	0.0084	0.0841667	99.333	1.01973	0.183467
Deciduous	210	Na	earthworm	coarse	1	38.5866	29.507	34.6525	18.6471	5.36	59	1.27893	1.20124	1.00213	0.012875	0.0116	0.108333	80.667	0.968533	0.3072
Deciduous	210	Na	earthworm	coarse	2	40.1226	32.3166	35.37	19.573	5.27	59	0.928178	1.1504	1.07271	0.010475	0.009	0.111667	82	0.9344	0.1536
Deciduous	210	Na	earthworm	coarse	3	57.5345	50.3676	53.3088	19.4375	5.03	54	1.4176	1.08036	0.980978	0.012175	0.0097	0.08	71.333	0.904533	0.2432
Deciduous	210	Na	earthworm	coarse	4	36.0348	25.3554	29.7787	0.195988	5.41	50	0.918578	1.15413	0.796978	0.014375	0.0129	0.110833	67.333	1.0496	0.3456
Deciduous	210	N	control	coarse	1	33.2317	28.7017	29.2587	15.6329	4.8	42	0.960178	0.990933	0.858133	0.014275	0.0076	0.0733333	76	0.802133	0.0426667
Deciduous	210	N	control	coarse	2	42.84	22.9139	35.5925	22.203	5.02	0	0.824	1.18524	0.862933	0.011475	0.0119	0.08	55.667	0.8704	0.149333
Deciduous	210	N	control	coarse	3	44.5943	28.973	38.2163	21.0449	5.55	5	0.985422	1.17227	0.927467	0.013975	0.0133	0.135833	55.333	0.810667	0.5888
Deciduous	210	N	control	coarse	4	52.6335	32.9476	48.39	22.308	5.35	10	0.901333	1.36178	0.739022	0.017275	0.0124	0.131667	33.667	0.938667	0.3456
Deciduous	210	N	earthworm	coarse	1	58.9185	45.0601	54.0962	20.6584	5.35	15	0.884267	1.24444	0.523378	0.011075	0.0134	0.0991667	85.667	0.7552	0.149333
Deciduous	210	N	earthworm	coarse	2	49.1378	29.4225	43.27	18.7613	5.36	20	0.638578	1.04107	0.660444	0.011375	0.0124	0.114167	74.667	0.7296	0.413867
Deciduous	210	N	earthworm	coarse	3	51.3674	36.0672	45.1388	17.9812	5.19	29	1.1104	1.3232	0.891022	0.014175	0.0109	0.0883333	77.667	0.874667	0.2432
Deciduous	210	N	earthworm	coarse	4	52.8936	31.6346	45.735	19.5563	5.25	32	0.874311	1.02844	0.704178	0.013975	0.0109	0.0808333	79.667	1.1136	0.136533
Deciduous	210	Control	control	fine	1	47.2897	31.1502	33.2525	18.5448	5.4	43	0.46187	0.9968	0.48302	0.01098	0.0209	0.10333	18	0.85333	0.1664
Deciduous	210	Control	control	fine	2	41.7329	19.5994	30.0625	19.8618	5.24	47	0.93031	1.53689	0.76089	0.01187	0.016	0.10417	14	0.8576	0.34133
Deciduous	210	Control	control	fine	3	53.2623	46.5385	43.8875	20.4292	5.47	55	0.66116	1.51769	0.62631	0.01198	0.0127	0.12583	1.33333	0.86187	0.45227
Deciduous	210	Control	earthworm	fine	1	57.6751	34.8169	37.7575	19.3284	5.44	61	0.60889	0	0.82276	0.01067	0.0106	0.12583	6.66667	0.9216	0.3072
Deciduous	210	Control	earthworm	fine	2	31.7627	22.148	23.355	18.6163	5.18	63	0.64178	1.1136	0.74631	0.01058	0.0115	0.09583	27.6667	0.96	0.4608
Deciduous	210	Control	earthworm	fine	3	36.783	10.4011	26.11	14.4665	5.56	95	0.56676	1.11662	0.75058	0.01138	0.01	0.16167	6	0.83627	0.3456
Deciduous	210	Control	earthworm	fine	4	56.4703	42.2227	46.44	15.0903	5.05	98	0.61636	1.15413	0.7728	0.01398	0.0112	0.09417	25	0.82773	0.18773
Deciduous	210	PAHs	control	fine	1	45.2698	23.3151	28.9125	19.7508	4.82	1	0.73636	0.93778	0.75164	0.01378	0.0157	0.21917	24	0.74667	0.46933
Deciduous	210	PAHs	control	fine	2	48.5044	26.6968	36.67	17.6268	4.81	4	0.48818	0.68071	0.41493	0.01238	0.0139	0.19667	12.6667	0.83627	0.18347
Deciduous	210	PAHs	control	fine	3	47.6178	22.924	28.55	18.3768	4.69	2	0.43573	0.55591	0.42204	0.01177	0.0113	0.17583	15	0.75093	0.04693
Deciduous	210	PAHs	control	fine	4	48.9724	29.9728	37.37	21.412	4.91	1	0.60996	1.02933	0.80089	0.01208	0.0128	0.11833	9	0.84053	0.23467
Deciduous	210	PAHs	earthworm	fine	1	48.5361	27.1326	35.735	16.7273	4.52	5	0.80747	0.99876	0.70116	0.01278	0.0154	0.135	19.6667	0.77227	0.2432
Deciduous	210	PAHs	earthworm	fine	2	44.9434	24.8453	32.3075	20.3714	4.8	6	0.85138	1.17067	0.94702	0.01168	0.0182	0.2	36	0.80213	0.27733
Deciduous	210	PAHs	earthworm	fine	3	47.2105	30.5022	35.575	20.7076	4.76	62	0.70756	1.09653	0.75307	0.01317	0.0174	0.16	13	0.88747	0.39253
Deciduous	210	PAHs	earthworm	fine	4	33.9111	16.1739	26.07	18.1491	4.66	30	0.88622	1.21369	0.71058	0.01267	0.0143	0.1125	22.6667	0.90453	0.49493
Deciduous	210	Na	control	fine	1	46.7637	31.9686	39.155	20.7186	4.92	30	0.897067	1.16196	0.808178	0.011975	0.0119	0.1875	29.667	0.789333	0.337067
Deciduous	210	Na	control	fine	2	47.4932	37.5962	32.2625	17.4906	4.68	116	1.6176	1.49938	1.74329	0.011975	0.0133	0.139167	26.667	0.772267	0.375467
Deciduous	210	Na	control	fine	3	37.2971	13.2574	26.065	21.4148	4.99	92	0.850844	1.10862	1.00889	0.012575	0.0144	0.153333	29	0.874667	0.388267
Deciduous	210	Na	control	fine	4	44.5923	18.125	28.78	19.6965	5.02	78	0.808889	1.06916	0.767644	0.011175	0.0135	0.161667	16.333	0.8576	0.2944
Deciduous	210	Na	earthworm	fine	1	40.4728	21.7746	32.4175	18.7058	5.27	69	1.00747	1.12409	0.745422	0.011975	0.0114	0.138333	1	0.827733	0.413867
Deciduous	210	Na	earthworm	fine	2	35.4596	23.6088	14.8975	17.6312	4.98	60	0.727289	1.26827	0.8192	0.011875	0.0128	0.155	32.333	0.8576	0.251733
Deciduous	210	Na	earthworm	fine	3	36.5432	13.9604	18.455	18.6987	5.02	46	0.818311	1.13564	0.670222	0.011075	0.0133	0.148333	4.333	0.8064	0.362667
Deciduous	210	Na	earthworm	fine	4	51.1542	31.3591	39.4625	19.826	5.31	35	0.915378	1.0224	0.687289	0.011275	0.0109	0.1325	12.667	0.810667	0.362667
Deciduous	210	N	control	fine	1	38.8312	24.4843	23.885	17.8364	4.61	35	0.748622	1.24658	1.17102	0.012775	0.0148	0.0591667	18.667	0.8448	0.311467
Deciduous	210	N	control	fine	2	47.7854	21.9118	23.1225	19.6328	4.89	35	0.697067	1.02827	0.598756	0.011575	0.0157	0.0616667	25	0.930133	0.298667
Deciduous	210	N	control	fine	3	42.7133	23.7924	29.355	19.6902	5.53	36	0.786844	1.15876	0.799289	0.012075	0.0088	0.14	17	0.832	0.6272
Deciduous	210	N	control	fine	4	44.5069	22.3006	26.905	21.4282	5.29	37	0.867378	1.23271	0.953956	0.014775	0.0104	0.114167	12.333	0.785067	0.430933
Deciduous	210	N	earthworm	fine	1	52.5831	26.9437	41.2775	20.2631	5.13	0	0.8016	1.38329	0.723378	0.011675	0.0163	0.155833	13.333	0.712533	0.1024
Deciduous	210	N	earthworm	fine	2	43.1619	19.0792	29.61	19.5939	5.36	15	0.595733	1.04569	0.513778	0.011175	0.0128	0.151667	13.333	0.6912	0.234667
Deciduous	210	N	earthworm	fine	3	46.1009	22.8304	29.4925	18.3181	4.99	25	0.792533	1.19004	0.789511	0.010575	0.0152	0.0975	19.333	0.853333	0.145067
Deciduous	210	N	earthworm	fine	4	35.6116	19.9299	27.365	20.2736	5.32	30	1.03022	1.13458	0.788978	0.012575	0.0117	0.1175	4.667	0.917333	0.3584
Deciduous	280	Control	control	coarse	1			33.9588	23.318	5.38	133	0.84427	2.77796	0.4496	0.0088	0.00822	0.14167	71	0.92587	1.0752
Deciduous	280	Control	control	coarse	2			45.965	23.2055	5.3	61	0.88498	2.00693	0.83076	0.011	0.01123	0.07167	53	0.72107	1.3312
Deciduous	280	Control	control	coarse	3			39.4838	22.5126	5.38	85	0.77884	1.9328	0.8288	0.0093	0.00553	0.09417	62.3333	0.84907	1.2032
Deciduous	280	Control	earthworm	coarse	1			39.1313	21.4128	5.33	87	0.87538	1.88213	0.48036	0.0108	0.00043	0.08333	53.3333	0.76373	1.0112
Deciduous	280	Control	earthworm	coarse	2			69.0012	21.9801	5.37	144	0.97529	2.1376	0.80889	0.0128	0.01262	0.0625	43.6667	0.66133	1.1776
Deciduous	280	Control	earthworm	coarse	3			53.9325	22.8002	5.45	144	0.80764	2.01476	0.73013	0.012	0.01042	0.06083	22	0.4864	1.152
Deciduous	280	Control	earthworm	coarse	4			52.2263	21.9653	5.18	146	1.20764	2.12764	0.9488	0.0095	0.00893	0.0775	31	0.46507	1.25867
Deciduous	280	PAHs	control	coarse	1			26.7037	23.3561	5.41	77	0.9552	1.968	0.74524	0.0113	0.01053	0.15667	61	0.69547	1.00693
Deciduous	280	PAHs	control	coarse	2			40.4	22.4344	5.34	90	0.60871	1.62542	0.48071	0.0113	0.01082	0.16667	64.3333	0.59307	1.07093
Deciduous	280	PAHs	control	coarse	3			33.2963	20.8238	5.08	68	0.71467	1.69404	0.85724	0.0108	0.01183	0.2075	91	0.448	0.9088
Deciduous	280	PAHs	control	coarse	4			33.325	21.4836	5.11	52	1.12409	2.32889	0.83342	0.0087	0.01652	0.1025	85.6667	0.6784	0.52053
Deciduous	280	PAHs	earthworm	coarse	1			38.2325	20.4784	4.8	103	0.89102	1.93867	0.70009	0.0099	0.00333	0.21417	86.6667	0.5888	0.83627
Deciduous	280	PAHs	earthworm	coarse	2			43.4913	21.9023	4.91	100	0.97991	1.77938	0.84124	0.0091	0.00903	0.18	83.3333	0.61013	0.768
Deciduous	280	PAHs	earthworm	coarse	3			39.6713	22.3462	4.84	75	1.02756	2.4448	0.94329	0.0107	0.00922	0.16167	61.6667	0.6528	0.96853
Deciduous	280	PAHs	earthworm	coarse	4			40.6075	21.3222	4.85	83	1.16231	1.97813	0.80871	0.0093	0.00752	0.12917	91.6667	0.58453	0.79787
Deciduous	280	Na	control	coarse	1			32.7575	23.148	5.21	44	1.13582	2.62151	0.833067	0.0089	0.00702	0.173333	71.333	0.507733	1.33547
Deciduous	280	Na	control	coarse	2			28.515	21.3214	5.12	64	1.28569	3.07627	0.871644	0.0057	0.00452	0.3125	82.667	0.776533	0.443733
Deciduous	280	Na	control	coarse	3			29.1537	22.971	5.33	75	1.22027	2.78187	1.02702	0.0111	0.00542	0.108333	70.667	0.4352	0.874667
Deciduous	280	Na	control	coarse	4			40.455	22.5205	5.33	93	1.48373	2.63413	0.9472	0.0103	0.00872	0.11	76.333	0.503467	0.618667
Deciduous	280	Na	earthworm	coarse	1			29.7987	22.4156	5.5	84	0.908089	2.44818	0.638756	0.0101	0.01063	0.08	44.667	0.533333	1.21173
Deciduous	280	Na	earthworm	coarse	2			31.015	22.5663	5.47	82	0.841422	2.05902	0.7952	0.0088	0.00982	0.106667	88	0.597333	0.593067
Deciduous	280	Na	earthworm	coarse	3			70.21	23.1025	5.43	62	0.961244	2.29404	0.944889	0.0105	0.00922	0.113333	68	0.546133	0.797867
Deciduous	280	Na	earthworm	coarse	4			38.675	21.7809	5.46	81	0.956978	2.72196	1.06578	0.0105	0.00982	0.085	69	0.580267	0.674133
Deciduous	280	N	control	coarse	1			29.3125	19.7244	4.7	90	0.939022	1.63716	0.9344	0.009	0.00853	0.403333	69.667	0.448	0.6016
Deciduous	280	N	control	coarse	2			28.5512	21.8611	4.8	87	1.17191	2.09742	0.901689	0.0103	0.00953	0.181667	86.333	0.558933	0.8832
Deciduous	280	N	control	coarse	3			52.305	22.8626	5.31	88	1.31307	2.45636	0.921956	0.0138	0.01142	0.0641667	33.333	0.482133	1.07093
Deciduous	280	N	control	coarse	4			37.8387	22.7663	5.28	82	1.58258	2.85227	0.891378	0.0149	0.01023	0.0791667	56.667	0.699733	0.896
Deciduous	280	N	earthworm	coarse	1			46.3188	21.0674	5.15	89	1.05973	3.60533	0.785956	0.01	0.01223	0.0558333	39.333	0.512	0.951467
Deciduous	280	N	earthworm	coarse	2			43.3975	21.4562	5.32	79	0.971022	2.45013	0.560889	0.0113	0.00913	0.0633333	41	0.520533	1.1904
Deciduous	280	N	earthworm	coarse	3			47.005	21.8362	5.13	106	0.901156	2.77084	0.638222	0.0096	0.00553	0.0933333	62.333	0.8448	0.776533
Deciduous	280	N	earthworm	coarse	4			36.3612	23.6406	5.2	131	1.26276	2.60551	0.8384	0.0102	0.00953	0.08	44.333	0.7424	1.27573
Deciduous	280	Control	control	fine	1			34.77	21.7085	5.34	18	0.66827	1.74418	0.52747	0.0107	0.00473	0.11583	2.33333	0.128	0.8192
Deciduous	280	Control	control	fine	2			42.025	22.3387	5.37	13	0.632	1.35413	0.53849	0.0102	0.00913	0.11333	6.66667	0.22613	0.84907
Deciduous	280	Control	control	fine	3			29.535	22.7763	5.35	11	0.7808	2.15004	0.48018	0.0071	0.00702	0.13917	27.3333	0.26453	0.7936
Deciduous	280	Control	earthworm	fine	1			24.615	20.3413	5.36	9	1.11307	1.81529	0.73031	0.0074	0.00062	0.13667	35	0.2944	0.73813
Deciduous	280	Control	earthworm	fine	2			37.2775	19.1539	5.39	4	1.02667	2.05404	0.74187	0.0062	0.00743	0.16167	33.6667	0.25173	0.51627
Deciduous	280	Control	earthworm	fine	3			31.25	20.7369	5.36	1	1.1024	2.49493	0.67342	0.0101	0.00743	0.13833	41.6667	0.192	0.69547
Deciduous	280	Control	earthworm	fine	4			41.925	20.0999	5.4	5	1.05493	2.1904	0.71378	0.0066	0.00872	0.1225	22.6667	0.70827	0.98133
Deciduous	280	PAHs	control	fine	1			33.3	22.0328	4.8	4	0.7904	1.92729	0.60409	0.008	0.00922	0.19167	23	0.58027	0.78507
Deciduous	280	PAHs	control	fine	2			37.1825	20.7446	4.82	8	0.57991	1.97458	0.43218	0.0084	0.00893	0.16167	8.66667	0.51627	1.0752
Deciduous	280	PAHs	control	fine	3			35.335	20.0646	4.54	42	0.70347	1.71307	0.63182	0.0095	0.00893	0.2475	34.6667	0.64	0.84907
Deciduous	280	PAHs	control	fine	4			31.2775	22.3709	4.84	38	0.9104	2.22169	0.6384	0.0082	0.01252	0.135	14.3333	0.73813	0.9344
Deciduous	280	PAHs	earthworm	fine	1			40.535	21.9607	4.57	15	0.80373	2.06027	0.7568	0.0041	0.00592	0.33083	18	0.62293	0.832
Deciduous	280	PAHs	earthworm	fine	2			30.4775	20.9336	4.76	73	0.68089	1.81387	0.53689	0.0083	0.00553	0.15833	34.3333	0.54613	0.69547
Deciduous	280	PAHs	earthworm	fine	3			24.9125	23.5059	4.61	35	0.96604	2.1184	0.73084	0.0024	0.01152	0.18417	21.6667	0.5632	1.05387
Deciduous	280	PAHs	earthworm	fine	4			32.8975	21.8819	4.63	34	0.84587	2.14844	0.81991	0.0074	0.00963	0.14917	57.3333	0.7552	0.832
Deciduous	280	Na	control	fine	1			38.205	22.3462	4.97	24	1.02471	2.20124	0.869511	0.0107	0.01173	0.193333	32.333	0.657067	0.814933
Deciduous	280	Na	control	fine	2			28.08	20.9419	4.99	16	1.25796	2.84818	0.968533	0.0054	0.00642	0.440833	34	0.657067	0.878933
Deciduous	280	Na	control	fine	3			33.94	23.0574	5.13	11	0.923733	2.45547	0.9136	0.0071	0.00812	0.248333	32.667	0.708267	1.01547
Deciduous	280	Na	control	fine	4			23.6125	23.2223	5.18	2	1.12391	2.64178	0.597333	0.0079	0.00353	0.28	23.667	0.1664	1.01973
Deciduous	280	Na	earthworm	fine	1			30.3775	21.6237	5.38	1	0.8032	1.78596	0.7616	0.0069	0.00642	0.124167	28.333	0.465067	1.00693
Deciduous	280	Na	earthworm	fine	2			32.32	21.1542	5.2	0	0.744889	2.0208	0.706489	0.0091	0.00663	0.151667	16.667	0.5888	1.04533
Deciduous	280	Na	earthworm	fine	3			17.89	20.8025	5.1	0	1.104	2.41529	0.636978	0.0077	0.00793	0.310833	43.667	0.196267	1.15627
Deciduous	280	Na	earthworm	fine	4			34.7425	20.866	5.56	15	0.811911	1.88427	0.540444	0.0057	0.00882	0.275	45.667	0.2816	1.2032
Deciduous	280	N	control	fine	1			31.7325	19.2208	4.71	13	1.44178	2.36942	0.758044	0.006	0.00452	0.67	34.667	0.0341333	0.324267
Deciduous	280	N	control	fine	2			19.9575	22.1242	5.13	9	0.813156	2.15004	0.697956	0.0075	0.00772	0.200833	52.667	0	0.605867
Deciduous	280	N	control	fine	3			15.4	22.2047	5.33	0	0.818844	1.47876	0.434311	0.0045	0.00613	0.175833	47.667	0.157867	1.00267
Deciduous	280	N	control	fine	4			45.755	21.0854	5.37	0	0.995378	1.8672	0.548622	0.0071	0.00822	0.1375	9.333	0.247467	0.8192
Deciduous	280	N	earthworm	fine	1			30.71	20.9244	5.3	0	1.51004	2.90276	0.739022	0.0069	0.01223	0.226667	24.333	0.221867	0.712533
Deciduous	280	N	earthworm	fine	2			37.2675	22.04	5.25	0	0.883556	1.71804	0.627022	0.0055	0.00953	0.123333	18	0.618667	0.913067
Deciduous	280	N	earthworm	fine	3			34.4975	22.2327	5.23	16	0.870222	1.61173	0.615644	0.0077	0.00882	0.125	1	0.366933	0.797867
Deciduous	280	N	earthworm	fine	4			30.69	22.5767	5.24	21	1.01351	1.8128	0.5632	0.0079	0.00943	0.1175	16.333	0.285867	0.823467
Deciduous	365	Control	control	coarse	1	46.8933	32.4349	43.1737	20.9141	5.11	58	0.656	1.57458	0.513	0.0068	0.0066	0.0975	23.3333	0.86187	0.8192
Deciduous	365	Control	control	coarse	2	56.0356	47.8303	53.6675	18.7924	5.24	62	0.895	1.39502	0.683	0.007	0.0037	0.09583	20.3333	0.7424	1.00693
Deciduous	365	Control	control	coarse	3	51.7623	38.9594	48.6613	18.7444	5.29	62	0.749	1.1152	0.531	0.0067	0.0043	0.1	26	0.87893	1.2672
Deciduous	365	Control	earthworm	coarse	1	62.9783	48.3662	55.99	18.4711	5.04	81	0.84	1.88942	0.748	0.0073	0.004	0.08333	35.6667	0.82773	0.86187
Deciduous	365	Control	earthworm	coarse	2	59.0869	41.7313	53.1638	20.1352	5.23	83	0.656	1.2256	0.603	0.0098	0.006	0.04917	25.3333	0.71253	1.05387
Deciduous	365	Control	earthworm	coarse	3	59.7553	47.968	55.9462	20.5704	5.24	190	0.985	1.52267	0.918	0.0082	0.0105	0.10917	37.6667	0.74667	1.07093
Deciduous	365	Control	earthworm	coarse	4	70.3474	57.5799	66.9488	20.5356	5.24	201	0.826	1.312	0.832	0.0079	0.0077	0.0725	12.3333	0.6912	1.29707
Deciduous	365	PAHs	control	coarse	1	49.6966	31.9373	44.2325	21.897	4.64	67	0.79	1.49458	0.759	0.0071	0.0105	0.11167	45.3333	0.73387	1.34827
Deciduous	365	PAHs	control	coarse	2	47.1706	26.1	41.7062	20.3386	4.68	76	0.697	1.83342	0.482	0.0072	0.0058	0.12083	55.6667	0.64	1.1264
Deciduous	365	PAHs	control	coarse	3	44.8136	30.359	37.2737	20.2107	4.61	74	0.804	1.54471	0.602	0.0053	0.0041	0.14083	21.6667	0.6272	1.18613
Deciduous	365	PAHs	control	coarse	4	45.3541	31.9189	39.9562	21.0531	4.7	69	0.808	1.98916	0.745	0.0095	0.0102	0.11083	69.3333	0.70827	1.26293
Deciduous	365	PAHs	earthworm	coarse	1	47.7763	34.7713	43.26	18.9956	4.53	82	0.823	2.13707	0.838	0.0056	0.0033	0.14083	92	0.7168	0.96853
Deciduous	365	PAHs	earthworm	coarse	2	54.4012	34.7679	49.175	19.8906	4.8	79	0.831	1.64853	0.7	0.0076	0.0033	0.11583	59	0.69973	0.86613
Deciduous	365	PAHs	earthworm	coarse	3	53.6284	38.0839	49.915	22.4211	4.63	67	0.851	1.72942	0.964	0.0077	0.0069	0.135	101.667	0.78933	1.09227
Deciduous	365	PAHs	earthworm	coarse	4	46.0195	33.5255	42.1763	18.1744	4.64	62	1.11	2.56338	1.221	0.0062	0.0048	0.1125	83.6667	0.6656	0.8448
Deciduous	365	Na	control	coarse	1	53.569	40.1882	48.675	21.2968	5.05	62	0.926	1.64302	0.817	0.006	0.0073	0.0891667	50.667	0.635733	0.9344
Deciduous	365	Na	control	coarse	2	39.6817	27.0419	35.205	16.2953	4.94	62	1.471	2.08996	1.11	0.0048	0	0.1175	129.333	0.699733	0.7936
Deciduous	365	Na	control	coarse	3	45.7962	28.6005	39.9487	21.5362	5.12	62	0.74	2.1584	0.9	0.0082	0	0.164167	57	0.546133	0.7808
Deciduous	365	Na	control	coarse	4	39.9763	33.2282	36.7163	19.6643	5.12	61	1.233	2.032	0.804	0.0077	0	0.1225	40.667	0.558933	0.878933
Deciduous	365	Na	earthworm	coarse	1	41.9376	21.5898	34.4862	20.3867	5.43	141	0.906	1.96124	0.862	0.0094	0.0072	0.135833	31	0.657067	1.17333
Deciduous	365	Na	earthworm	coarse	2	53.3118	39.545	48.4712	21.8722	5.12	108	0.917	1.54578	0.907	0.0091	0.0017	0.109167	54	0.597333	0.8064
Deciduous	365	Na	earthworm	coarse	3	67.5072	57.9515	62.6562	18.7911	5.19	97	0.923	1.91413	0.84	0.0044	0	0.111667	37	0.593067	0.9472
Deciduous	365	Na	earthworm	coarse	4	45.7885	31.7919	37.2287	18.1776	5.24	90	0.98	2.23929	0.954	0.0085	0.009	0.123333	25	0.6656	0.942933
Deciduous	365	N	control	coarse	1	63.0676	47.24	54.7263	15.8055	4.54	86	1.043	1.55271	1.021	0.0039	0.0015	0.115	36	0.699733	0.861867
Deciduous	365	N	control	coarse	2	46.2987	28.6449	37.0688	16.1185	4.67	268	0.927	1.50382	1.039	0	0.013	0.13	59.667	0.580267	0.994133
Deciduous	365	N	control	coarse	3	49.7005	31.3279	39.435	18.961	5.15	100	0.988	1.55964	0.821	0.0363	0.0022	0.133333	38.667	0.558933	1.12213
Deciduous	365	N	control	coarse	4	54.4219	37.434	48.7362	20.1331	5.21	79	0.845	2.44676	0.818	0.0419	0.0121	0.135	61.333	0.644267	0.823467
Deciduous	365	N	earthworm	coarse	1	51.4916	38.1457	47.63	17.9911	5.11	77	0.833	1.83129	0.865	0.0061	0.008	0.105833	15.667	0.6528	1.04533
Deciduous	365	N	earthworm	coarse	2	48.9484	35.6507	42.04	18.6631	5.2	72	0.768	1.5392	0.597	0.0066	0.0058	0.1025	29.667	0.571733	0.763733
Deciduous	365	N	earthworm	coarse	3	54.9468	35.8463	50.32	17.494	5.05	62	0.775	1.40462	0.639	0.0066	0.0039	0.1125	25	0.7552	0.9728
Deciduous	365	N	earthworm	coarse	4	64.3838	45.2867	59.6013	20.1784	5.07	59	0.956	1.58382	0.697	0.0068	0.0051	0.115833	36.667	0.699733	0.8704
Deciduous	365	Control	control	fine	1	59.5574	40.3988	47.0675	20.7839	5.34	133	0.622	1.45867	0.76711	0.0069	0.0087	0.14417	61.6667	0.7168	0.8448
Deciduous	365	Control	control	fine	2	47.8428	25.5199	35.2125	17.6337	5.2	196	0.725	1.50756	0.73262	0.0049	0.0069	0.05417	66.3333	0.73813	0.896
Deciduous	365	Control	control	fine	3	62.1563	36.6536	51.2425	19.3037	5.23	203	0.697	1.41938	0.90133	0.009	0.007	0.19833	94.3333	0.64853	0.832
Deciduous	365	Control	earthworm	fine	1	43.9188	25.0599	30.53	20.3419	5.12	163	0.763	1.82311	0.72604	0.0002	0.0076	0.13083	104.667	0.78933	0.96853
Deciduous	365	Control	earthworm	fine	2	47.4925	28.5256	39.485	18.8272	5.18	147	0.851	1.67076	0.86098	0.0108	0.0095	0.145	30.6667	0.75093	0.66987
Deciduous	365	Control	earthworm	fine	3	56.1856	34.9176	41.7925	17.1878	5.34	143	0.663	1.45138	0.63751	0.0085	0.0083	0.18083	98	0.7936	0.74667
Deciduous	365	Control	earthworm	fine	4	64.7708	46.4606	54.67	17.9835	5	130	0.714	1.89938	0.85422	0.0086	0.0043	0.19917	84.3333	0.76373	0.81067
Deciduous	365	PAHs	control	fine	1	48.34	32.7008	42.25	19.5228	4.54	244	0.947	1.65849	0.94116	0.0066	0.005	0.09667	125.333	0.61013	0.8832
Deciduous	365	PAHs	control	fine	2	40.1214	23.7303	30.8125	18.8824	4.61	288	0.704	1.63929	0.49991	0.0111	0.0048	0.10917	115	0.6656	1.13067
Deciduous	365	PAHs	control	fine	3	46.053	24.9968	34.7575	18.9402	4.42	169	0.641	1.34827	0.58222	0.0077	0.0062	0.07	150.333	0.68267	0.96
Deciduous	365	PAHs	control	fine	4	48.9268	32.7932	39.8925	21.3301	4.75	168	1.062	1.648	0.72391	0.0126	0.0098	0.17333	100.333	0.7936	0.9856
Deciduous	365	PAHs	earthworm	fine	1	58.1357	40.786	50.1975	19.347	4.5	211	0.633	1.59893	0.66347	0.0061	0.0008	0.26667	126.333	0.67413	0.91733
Deciduous	365	PAHs	earthworm	fine	2	48.8433	28.8584	38.5375	19.5661	4.73	201	0.771	1.47644	0.63893	0.0078	0.0106	0.095	84	0.61867	0.78507
Deciduous	365	PAHs	earthworm	fine	3	45.9415	24.3052	36.755	20.9417	4.71	165	0.838	1.77511	0.81084	0.0105	0.0078	0.17	121	0.66133	1.01973
Deciduous	365	PAHs	earthworm	fine	4	41.8658	24.6352	30.6425	21.283	4.63	158	1.007	1.4528	0.97564	0.0077	0.0056	0.1425	140.667	0.73813	0.95573
Deciduous	365	Na	control	fine	1	44.1713	28.8352	30.4775	21.4092	5.07	153	1.062	1.89778	0.912889	0.0091	0.0067	0.198333	137	0.704	0.750933
Deciduous	365	Na	control	fine	2	54.093	36.4169	45.805	18.2716	4.99	146	0.859	1.80391	0.753422	0.0053	0.0025	0.209167	162.333	0.738133	0.832
Deciduous	365	Na	control	fine	3	59.7239	43.4984	46.45	20.4207	4.95	138	1.229	1.70631	0.781867	0.0075	0.0031	0.123333	135	0.699733	0.9344
Deciduous	365	Na	control	fine	4	43.9791	23.4966	33.4525	19.0829	5.01	125	1.145	2.22027	0.827378	0.0053	0	0.213333	225.667	0.733867	1.04533
Deciduous	365	Na	earthworm	fine	1	49.8794	23.4247	27.9625	19.4695	5.24	116	0.851	1.77582	0.810311	0.0092	0.0083	0.24	110.667	0.6912	1.088
Deciduous	365	Na	earthworm	fine	2	49.8765	32.615	32.615	20.0648	5.14	107	0.878	1.80107	0.8096	0.0082	0.0041	0.0333333	72	0.746667	1.0752
Deciduous	365	Na	earthworm	fine	3	51.5951	24.9482	34.265	19.0806	4.96	102	0.872	1.75947	0.8592	0.007	0.0037	0.0966667	142.667	0.648533	1.2544
Deciduous	365	Na	earthworm	fine	4	46.2079	25.0463	33.895	18.9948	5.23	99	0.738	2.18898	0.681956	0.0081	0.004	0.00916667	104.333	0.725333	1.18613
Deciduous	365	N	control	fine	1	59.5624	42.9612	53.265	17.763	4.59	97	0.906	1.54969	1.05031	0.0057	0.0067	0.186667	136.333	0.738133	0.768
Deciduous	365	N	control	fine	2	47.861	27.6078	33.8575	16.0275	4.66	96	0.9	1.80409	1.04924	0.0033	0.0015	0.123333	100.667	0.7168	0.661333
Deciduous	365	N	control	fine	3	54.2681	35.4685	44.625	19.9997	5.37	174	0.917	1.84302	0.7872	0.0111	0.0082	0.0941667	77.333	0.759467	0.878933
Deciduous	365	N	control	fine	4	49.2058	24.2168	37.095	18.6275	5.26	181	0.981	1.89387	0.827556	0.0103	0.0092	0.135	113.667	0.661333	0.989867
Deciduous	365	N	earthworm	fine	1	48.4245	29.4823	40.295	17.5231	5.1	130	0.964	2.24107	0.809422	0.0064	0.0059	0.101667	107.333	0.6528	0.772267
Deciduous	365	N	earthworm	fine	2	51.3779	29.1811	40.04	18.9241	5.21	127	0.702	1.26489	0.784356	0.0055	0.0058	0.14	89.333	0.64	0.891733
Deciduous	365	N	earthworm	fine	3	47.0795	24.524	31.5325	17.1229	5.06	120	0.946	1.66453	0.933333	0.0049	0.0043	0.0391667	90.333	0.674133	0.7552
Deciduous	365	N	earthworm	fine	4	48.3449	25.1569	37.0525	21.676	5.06	122	0.891	1.77316	0.841244	0.0095	0.0042	0.0975	115.667	0.7808	1.04107
Conifer	70	Control	control	coarse	1	12.0568	13.4492	11.885	19.3322	4.71	89	1.245	2.45867	1.55573	0.02405	0.03395	0.02417	170.333	0.45653	1.64693
Conifer	70	Control	control	coarse	2	11.4325	15.4237	10.6662	15.949	4.9	88	1.231	2.024	1.24142	0.02605	0.03315	0.02333	153.667	0.4608	1.728
Conifer	70	Control	control	coarse	3	10.5973	21.8814	9.575	19.882	4.59	90	1.175	2.1552	1.57031	0.02435	0.03385	0.03333	165.667	0.45653	1.45067
Conifer	70	Control	control	coarse	4	6.47392	30.1343	6.29125	18.3841	4.69	92	1.476	2.3888	1.61582	0.02305	0.04705	0.0325	179.333	0.4992	1.56587
Conifer	70	Control	earthworm	coarse	1	14.6023	12.2482	13.7788	20.7245	4.82	189	1.114	2.91964	1.23396	0.02065	0.04035	0.02083	155	0.46933	1.4976
Conifer	70	Control	earthworm	coarse	2	10.8415	18.437	10.4925	19.6112	4.75	195	1.435	2.55858	1.29173	0.02475	0.03855	0.02667	169	0.51627	1.6256
Conifer	70	Control	earthworm	coarse	3	8.0962	12.0743	8.275	33.8209	4.79	185	1.786	2.40516	1.54951	0.02945	0.03705	0.02667	163.333	0.512	1.36107
Conifer	70	Control	earthworm	coarse	4	9.11916	17.3788	9.33125	18.1447	4.56	93	1.505	2.55413	1.39431	0.02705	0.03505	0.02833	185.667	0.52907	1.59147
Conifer	70	PAHs	control	coarse	1	12.834	35.6677	12.3212	18.3901	4.58	83	1.067	2.71893	1.30116	0.02545	0.02545	0.03583	155.667	0.4992	1.45067
Conifer	70	PAHs	control	coarse	2	13.6738	28.1651	13.285	21.0919	4.7	92	1.18	2.33938	1.11627	0.03435	0.03445	0.0225	153.667	0.4992	1.61707
Conifer	70	PAHs	control	coarse	3	3.52127	17.3097	2.95375	19.5039	4.52	89	1.613	2.5792	1.71004	0.02935	0.03635	0.02917	165.667	0.44373	1.44213
Conifer	70	PAHs	control	coarse	4	6.82715	27.1549	6.73625	17.5874	4.81	77	1.413	2.69636	1.31627	0.02915	0.03505	0.0275	141	0.4736	1.57867
Conifer	70	PAHs	earthworm	coarse	1	12.5102	27.2538	12.185	20.7107	4.58	107	1.252	2.76338	1.2304	0.02305	0.03475	0.02667	198	0.46933	1.4208
Conifer	70	PAHs	earthworm	coarse	2	8.87133	31.4073	9.43625	25.0616	4.57	110	1.833	2.81493	1.67449	0.02375	0.03475	0.0275	172.667	0.63573	1.53173
Conifer	70	PAHs	earthworm	coarse	3	10.1438	25.6643	10.2662	19.212	4.65	109	2.225	2.92996	1.42773	0.02805	0.03695	0.02167	167.333	0.62293	1.46773
Conifer	70	PAHs	earthworm	coarse	4	8.24315	20.0811	8.74125	18.5074	4.58	89	1.638	2.63662	2.04089	0.02175	0.03615	0.03	163.333	0.45227	1.472
Conifer	70	Na	control	coarse	1	9.36576	15.5121	9.63	18.5867	4.82	103	1.472	2.44587	2.17653	0.0282	0.0376	0.0333333	189	0.4608	0.9344
Conifer	70	Na	control	coarse	2	9.01854	12.2236	9.5475	22.5032	5.05	122	1.454	2.53796	1.51449	0.0299	0.031	0.0216667	154.333	0.4224	0.8576
Conifer	70	Na	control	coarse	3	10.7513	19.2227	12.4913	20.0621	4.89	171	1.664	2.6288	1.58773	0.0275	0.0274	0.0375	183.667	0.426667	0.8576
Conifer	70	Na	control	coarse	4	9.16691	17.7421	9.73	18.2059	4.95	91	1.489	3.08818	1.36693	0.0357	0.0455	0.015	117.667	0.2304	1.06667
Conifer	70	Na	earthworm	coarse	1	10.2701	16.8319	9.90125	18.4543	4.75	104	1.38	3.0112	1.87858	0.0231	0.0356	0.0241667	201	0.5888	1.05387
Conifer	70	Na	earthworm	coarse	2	9.80693	12.4505	8.6675	21.7189	4.85	112	1.21	2.176	1.24711	0.0304	0.0377	0.0208333	150.333	0.6656	1.01973
Conifer	70	Na	earthworm	coarse	3	10.9171	10.5991	11.125	17.6932	4.7	142	0.942	2.22436	1.12178	0.0296	0.0317	0.0191667	138.333	0.3968	0.9984
Conifer	70	Na	earthworm	coarse	4	11.7113	10.4734	11	19.0362	5.06	95	1.422	2.576	1.3872	0.0307	0.0346	0.0225	156	0.430933	0.8832
Conifer	70	N	control	coarse	1	10.0262	28.6599	10.0262	21.408	4.69	90	1.208	2.36533	1.50347	0.0323	0.0324	0.0225	193	0.482133	1.5744
Conifer	70	N	control	coarse	2	8.38901	21.1794	8.7625	15.9245	4.59	116	1.865	2.34329	1.80853	0.0304	0.0286	0.0433333	170	0.529067	1.3824
Conifer	70	N	control	coarse	3	11.8687	10.4394	10.9663	18.4181	4.74	122	1.641	2.0736	1.66596	0.034	0.0385	0.0233333	152.333	0.465067	1.6384
Conifer	70	N	control	coarse	4	5.81993	9.71509	6.9625	16.712	4.57	132	1.699	2.32747	1.6048	0.0316	0.0229	0.055	178	0.520533	1.4848
Conifer	70	N	earthworm	coarse	1	8.81933	19.3794	7.94	19.6717	4.88	84	2.048	2.83164	1.38151	0.0269	0.0284	0.0175	142	0.4864	1.41653
Conifer	70	N	earthworm	coarse	2	8.71767	11.1064	8.39625	20.4496	4.81	75	1.455	1.80587	1.31236	0.0275	0.0353	0.0225	160	0.465067	1.46773
Conifer	70	N	earthworm	coarse	3	14.4806	-0.554379	13.2975	21.1533	4.19	79	1.684	2.61547	2.16053	0.0293	0.035	0.0733333	180.333	0.443733	1.41227
Conifer	70	N	earthworm	coarse	4	6.4117	15.1155	6.8475	20.6321	4.69	83	1.316	2.344	1.33796	0.0286	0.0315	0.02	161	0.405333	1.64267
Conifer	70	Control	control	fine	1	11.9963	16.8163	11.025	19.1627	4.63	97	1.377	2.71644	1.49707	0.02465	0.03355	0.02167	107	0.58453	1.1776
Conifer	70	Control	control	fine	2	15.9865	13.0661	13.5775	17.0438	4.87	82	1.53	2.49653	1.80462	0.02725	0.03635	0.01833	70.6667	0.59307	1.1008
Conifer	70	Control	control	fine	3	15.152	16.2751	13.7225	33.5763	4.65	96	1.706	2.57689	2.11396	0.02735	0.03395	0.03417	91	0.64853	1.08373
Conifer	70	Control	control	fine	4	36.7654	25.1946	12.2075	16.742	4.6	91	1.61	2.69298	1.78311	0.03055	0.03985	0.02667	109	0.59733	1.1136
Conifer	70	Control	earthworm	fine	1	18.3889	14.0476	16.5175	20.7541	4.59	73	1.385	2.46347	1.39733	0.02885	0.03315	0.0275	116.667	0.576	0.9344
Conifer	70	Control	earthworm	fine	2	19.7236	15.906	18.3225	18.1553	4.85	92	1.371	2.69476	1.38329	0.02475	0.03655	0.01417	66	0.60587	1.12213
Conifer	70	Control	earthworm	fine	3	17.3042	12.4973	15.9775	20.6836	4.75	86	1.306	2.72818	1.70596	0.03005	0.03125	0.0175	80.3333	0.5888	1.07093
Conifer	70	Control	earthworm	fine	4	14.6283	13.295	13.805	17.6023	4.73	151	1.903	2.58987	2.296	0.03005	0.03265	0.0275	118.333	0.80213	0.91307
Conifer	70	PAHs	control	fine	1	14.1586	18.0592	13.45	18.7406	4.48	109	1.185	2.49173	1.04053	0.02965	0.03255	0.02833	78	0.65707	0.95573
Conifer	70	PAHs	control	fine	2	16.776	14.3638	15.8575	19.4506	4.74	81	1.829	2.44729	1.54596	0.02825	0.03125	0.02167	92.6667	0.55467	1.06667
Conifer	70	PAHs	control	fine	3	14.9572	-0.0730769	13.7125	20.8719	4.67	77	1.644	2.63004	1.55022	0.03105	0.03435	0.025	121	0.5248	1.152
Conifer	70	PAHs	control	fine	4	14.7091	10.2793	12.8575	13.4674	4.78	155	1.632	2.73956	1.59733	0.03255	0.03325	0.01667	84.3333	0.5888	1.2672
Conifer	70	PAHs	earthworm	fine	1	14.4253	12.797	13.31	20.3115	4.77	104	1.078	2.52853	1.12142	0.02675	0.03585	0.015	104.333	0.61013	1.01973
Conifer	70	PAHs	earthworm	fine	2	16.7656	8.55799	16.0125	20.9999	4.68	129	1.769	2.6272	1.58827	0.02595	0.03555	0.02083	102.667	0.77653	1.03253
Conifer	70	PAHs	earthworm	fine	3	17.7484	7.58243	16.9225	18.6851	4.68	122	1.538	2.65173	1.63538	0.03125	0.03685	0.01583	104.333	0.71253	1.1648
Conifer	70	PAHs	earthworm	fine	4	18.3757	12.9048	15.4075	20.5432	4.59	112	1.679	2.66009	1.96836	0.02815	0.03395	0.03167	95.3333	0.59733	1.30133
Conifer	70	Na	control	fine	1	18.1404	24.929	15.42	19.1852	4.57	98	1.209	2.07164	1.21476	0.0252	0.03635	0.0308333	54.667	0.6656	1.01547
Conifer	70	Na	control	fine	2	19.342	9.33728	18.5	20.2524	4.84	118	1.003	2.53813	2.09209	0.0272	0.03305	0.025	58	0.571733	0.9856
Conifer	70	Na	control	fine	3	20.1506	6.83172	17.9925	21.1647	4.69	126	2.028	2.67698	1.90098	0.029	0.03755	0.0308333	38.333	0.5888	1.024
Conifer	70	Na	control	fine	4	15.4545	26.3534	13.5675	18.2302	4.92	115	1.715	2.96231	1.56924	0.032	0.04545	0.0116667	65.667	0.597333	1.32693
Conifer	70	Na	earthworm	fine	1	19.782	24.2438	16.865	20.7644	4.66	93	1.789	2.43627	1.85796	0.0239	0.03505	0.0275	45	0.584533	0.9472
Conifer	70	Na	earthworm	fine	2	16.5657	17.0442	15.545	20.8511	4.88	106	1.015	2.30809	1.2096	0.0233	0.03685	0.0141667	38.333	0.6528	1.06667
Conifer	70	Na	earthworm	fine	3	17.474	12.1901	15.6825	19.5675	4.69	123	1.667	2.53333	1.61102	0.0251	0.03485	0.0308333	52.667	0.635733	1.0112
Conifer	70	Na	earthworm	fine	4	17.6616	14.408	16.8675	23.4947	5.02	123	1.594	2.53102	1.32213	0.0243	0.03515	0.0191667	39	0.6272	0.9344
Conifer	70	N	control	fine	1	13.8294	15.8869	13.3225	20.2633	4.66	89	1.415	2.57796	1.57653	0.0274	0.03695	0.0258333	84.333	0.695467	1.09653
Conifer	70	N	control	fine	2	15.1776	12.3563	13.885	17.5175	4.58	97	1.437	2.7568	2.00907	0.0297	0.03595	0.0358333	91.333	0.6144	0.9856
Conifer	70	N	control	fine	3	15.3729	3.08225	9.005	18.4571	4.68	107	1.347	2.43236	1.424	0.0298	0.03135	0.0208333	87.667	0.558933	1.0752
Conifer	70	N	control	fine	4	13.1871	11.8273	11.3025	17.8989	4.45	97	1.357	2.98524	2.00018	0.0278	0.03425	0.0391667	79.333	0.567467	1.00693
Conifer	70	N	earthworm	fine	1	14.2219	32.1821	13.1725	19.7909	4.87	104	1.556	2.99324	1.57476	0.0253	0.03225	0.0216667	105	0.6144	0.968533
Conifer	70	N	earthworm	fine	2	15.3427	39.7868	13.7625	20.7501	4.88	98	1.204	2.46987	1.38578	0.0243	0.04135	0.0175	70.667	0.4608	1.00267
Conifer	70	N	earthworm	fine	3	20.7292	-2.29263	19.2175	20.2454	4.35	105	1.782	2.09849	2.15324	0.0294	0.03765	0.0458333	66.667	0.631467	0.904533
Conifer	70	N	earthworm	fine	4	22.4436	-7.22408	20.5225	23.9411	4.85	94	1.261	2.20284	1.24373	0.0264	0.04085	0.0158333	100.667	0.661333	0.913067
Conifer	140	Control	control	coarse	1			17.6125	19.2981	4.85	34	1.172	2.2356	1.18	0.0119	0.0009	0.035	43.6667	0.8576	0.85333
Conifer	140	Control	control	coarse	2			18.4363	17.1873	5	36	1.13	1.7222	1.101	0.0009	0.0055	0.03	41	0.7424	1.00267
Conifer	140	Control	control	coarse	3			19.9962	18.5007	4.79	45	1.418	1.9235	1.311	0.0073	0.0002	0.05083	36.3333	0.75947	0.9088
Conifer	140	Control	control	coarse	4			15.355	18.0612	4.85	52	1.523	2.6397	1.24	0.0131	0.0026	0.04	41	0.86187	1.19467
Conifer	140	Control	earthworm	coarse	1			23.3287	22.8997	4.66	14	1.322	2.2346	1.141	0.013	0.0037	0.02583	69.6667	0.72533	0.87467
Conifer	140	Control	earthworm	coarse	2			20.9825	21.3597	4.82	12	1.323	2.3745	1.061	0.0171	0.0021	0.03167	59.3333	0.7552	0.88747
Conifer	140	Control	earthworm	coarse	3			18.1887	20.7385	4.75	15	1.254	2.4655	1.143	0.0073	0.0007	0.04833	65	0.69547	0.84053
Conifer	140	Control	earthworm	coarse	4			18.3487	20.9131	4.78	20	1.42	2.3178	1.129	0.0134	0.0005	0.05167	68	0.768	0.89173
Conifer	140	PAHs	control	coarse	1			18.0038	16.0672	4.58	99	1.176	2.5144	1.438	0.0076	0.0115	0.04167	58	0.82773	1.0368
Conifer	140	PAHs	control	coarse	2			14.725	18.5434	4.77	103	1.072	1.9942	1.002	0.0133	0.003	0.04083	55.6667	0.7296	0.82773
Conifer	140	PAHs	control	coarse	3			18.2563	19.5238	4.73	101	1.158	2.0598	1.402	0.0088	0.0083	0.04833	29.3333	0.73387	0.9088
Conifer	140	PAHs	control	coarse	4			10.7513	16.0483	4.85	64	1.424	2.2575	1.205	0.0192	0.0032	0.03417	30.3333	0.70827	1.04533
Conifer	140	PAHs	earthworm	coarse	1			19.8025	20.5037	4.61	59	0.966	1.5748	0.733	0.0008	0.0004	0.01917	70.3333	0.77227	0.71253
Conifer	140	PAHs	earthworm	coarse	2			19.8263	17.8167	4.76	62	1.367	2.39	1.17	0.0011	0.0066	0.03917	79	0.78933	0.89173
Conifer	140	PAHs	earthworm	coarse	3			17.4662	20.4852	4.47	65	1.076	2.0876	1.247	0.0176	0.0007	0.01333	62.6667	0.82347	0.9088
Conifer	140	PAHs	earthworm	coarse	4			18.4662	22.3479	4.76	49	1.521	2.6429	1.549	0.0145	0.0058	0.03083	81	0.75947	0.9088
Conifer	140	Na	control	coarse	1			17.555	20.3612	5.07	15	1.167	2.1434	1.002	0.0073	0	0.0433333	79.667	0.785067	0.866133
Conifer	140	Na	control	coarse	2			17.7188	19.2588	5.11	20	0.934	1.9967	1.049	0.0205	0.0015	0.0283333	74.667	0.849067	0.836267
Conifer	140	Na	control	coarse	3			18.7725	18.8092	5.22	20	1.284	2.2598	1.121	0.0031	0.0056	0.0491667	56	0.750933	0.917333
Conifer	140	Na	control	coarse	4			18.5237	13.0456	5.05	15	1.608	2.5731	0.993	0.0012	0.0018	0.0158333	71	0.823467	1.02827
Conifer	140	Na	earthworm	coarse	1			12.09	18.5143	4.98	13	0.948	2.188	0.802	0.0115	0.003	0.0325	58.667	0.6528	0.823467
Conifer	140	Na	earthworm	coarse	2			17.7325	20.2951	5	20	1.071	1.8835	0.869	0.0127	0	0.0241667	75.667	0.7424	0.827733
Conifer	140	Na	earthworm	coarse	3			15.7625	21.5041	4.76	24	0.906	2.1028	0.976	0.0112	0.0043	0.0258333	62	0.635733	0.853333
Conifer	140	Na	earthworm	coarse	4			20.3212	20.7083	5.14	16	1.084	1.8394	1.134	0.0182	0.0038	0.0358333	55	0.853333	1.02827
Conifer	140	N	control	coarse	1			22.515	22.4287	4.84	31	1.333	2.2957	1.157	0.0122	0	0.0375	81	0.7936	1.0368
Conifer	140	N	control	coarse	2			15.5838	19.4725	4.72	25	1.415	2.4516	1.68	0.0163	0.0072	0.06	71.333	0.853333	1.03253
Conifer	140	N	control	coarse	3			20.035	18.0122	4.9	18	1.112	2.2641	0.873	0.0079	0	0.03	44	0.768	0.9216
Conifer	140	N	control	coarse	4			16.9862	19.6968	4.55	16	1.55	1.9276	1.32	0.0132	0.0034	0.0633333	64.667	0.8448	1.01547
Conifer	140	N	earthworm	coarse	1			18.8938	19.902	4.85	15	1.85	2.5478	1.323	0.0024	0.0036	0.0391667	61.333	0.810667	0.917333
Conifer	140	N	earthworm	coarse	2			17.7725	23.2	4.83	25	1.341	2.4733	1.302	0.0055	0	0.0383333	66.667	0.644267	0.768
Conifer	140	N	earthworm	coarse	3			22.9337	23.4359	4.44	33	1.753	2.3084	1.322	0.0235	0.002	0.055	50.667	0.797867	0.942933
Conifer	140	N	earthworm	coarse	4			19.5912	20.6271	4.94	34	1.701	2.2077	1.312	0.0172	0.0063	0.0291667	60.333	0.738133	0.814933
Conifer	140	Control	control	fine	1			20.0875	19.9924	4.77	8	1.993	2.465	1.3858	0.0301	0.0174	0.05333	88.6667	0.67413	0.90027
Conifer	140	Control	control	fine	2			12.28	17.7482	4.98	8	1.016	2.087	1.0505	0.0325	0.0221	0.03167	90	0.75947	0.8448
Conifer	140	Control	control	fine	3			13.69	21.1027	4.74	11	1.312	2.464	1.3708	0.0293	0.0159	0.0525	98.6667	0.66987	0.98987
Conifer	140	Control	control	fine	4			16.315	18.7101	4.79	14	1.482	2.074	1.3669	0.0284	0.0216	0.03583	92.6667	0.77227	0.91307
Conifer	140	Control	earthworm	fine	1			24.095	21.6182	4.75	15	1.009	1.622	1.1925	0.0313	0.0181	0.025	97.3333	0.66133	0.832
Conifer	140	Control	earthworm	fine	2			29.185	16.7296	4.92	13	1.265	2.143	1.1388	0.0315	0.0238	0.035	110.667	0.75093	1.00693
Conifer	140	Control	earthworm	fine	3			22.6975	20.3043	4.72	11	1.15	2.438	1.2974	0.0329	0.0197	0.0475	108.333	0.75093	0.9728
Conifer	140	Control	earthworm	fine	4			19.6875	21.6118	4.69	10	1.596	2.204	1.1678	0.0334	0.0172	0.0575	106.333	0.76373	0.86613
Conifer	140	PAHs	control	fine	1			14.8075	12.9099	4.49	21	1.521	2.269	1.4464	0.0263	0.0175	0.05167	88.3333	0.87467	0.97707
Conifer	140	PAHs	control	fine	2			11.8425	16.4668	4.85	20	1.001	1.935	1.0615	0.0299	0.0211	0.0325	76	0.8192	1.04533
Conifer	140	PAHs	control	fine	3			16.505	17.4407	4.71	9	1.182	2.122	1.5291	0.0287	0.0244	0.04083	59	0.75947	1.0624
Conifer	140	PAHs	control	fine	4			17.105	16.4864	4.86	2	2.885	2.339	1.1543	0.029	0.0265	0.0325	54.3333	0.7296	0.95147
Conifer	140	PAHs	earthworm	fine	1			10.405	21.2481	4.63	17	1.261	2.651	0.9762	0.0306	0.0144	0.04333	107.667	0.71253	0.80213
Conifer	140	PAHs	earthworm	fine	2			16.2725	20.0094	4.7	20	1.165	2.662	1.3669	0.0304	0.0172	0.03417	105.333	0.7168	0.88747
Conifer	140	PAHs	earthworm	fine	3			21.7325	19.6538	4.73	23	1.691	2.797	1.6032	0.0295	0.0225	0.03167	109.333	0.69973	0.95147
Conifer	140	PAHs	earthworm	fine	4			22.75	22.0477	4.53	29	1.694	2.414	1.4165	0.0306	0.021	0.04583	104.333	0.73387	1.01973
Conifer	140	Na	control	fine	1			20.825	18.1519	5.01	29	0.846	1.796	0.9276	0.0048	0.0029	0.0541667	115.667	0.776533	0.827733
Conifer	140	Na	control	fine	2			24.6975	19.028	4.9	25	1.033	1.819	0.8807	0.0044	0	0.0283333	112.333	0.7424	0.8064
Conifer	140	Na	control	fine	3			21.8475	18.9833	5.04	39	1.568	2.416	1.2057	0.0119	0	0.05	107.333	0.704	0.853333
Conifer	140	Na	control	fine	4			20.5825	12.6878	5.07	0	1.565	2.497	1.4937	0.0022	0.0139	0.02	112.333	0.849067	1.14347
Conifer	140	Na	earthworm	fine	1			18.2025	18.5143	4.99	23	1.033	2.555	1.0453	0.0077	0.009	0.03	95.333	0.733867	0.96
Conifer	140	Na	earthworm	fine	2			22.02	21.7154	4.74	32	1.01	1.99	0.7897	0.012	0.0055	0.0408333	117	0.704	0.768
Conifer	140	Na	earthworm	fine	3			19.7	21.6945	4.74	35	0.878	1.881	0.9333	0.0126	0.0014	0.0283333	101	0.712533	0.8576
Conifer	140	Na	earthworm	fine	4			17.23	19.0479	5.3	0	1.258	2.656	1.4935	0.0169	0.0065	0.04	110.667	0.768	0.942933
Conifer	140	N	control	fine	1			22.3175	22.2393	4.74	24	1.085	2.221	1.3132	0.0221	0.0205	0.0466667	114	0.797867	0.878933
Conifer	140	N	control	fine	2			15.5875	17.8432	4.8	9	1.329	2.491	1.3884	0.0316	0.015	0.05	103.333	0.7936	1.14347
Conifer	140	N	control	fine	3			16.9425	16.1718	4.88	11	1.223	1.918	1.112	0.0338	0.0264	0.0366667	94.667	0.8192	0.994133
Conifer	140	N	control	fine	4			20.98	19.1548	4.59	15	1.027	2.536	1.5548	0.0179	0.0192	0.0733333	97	0.7168	0.913067
Conifer	140	N	earthworm	fine	1			16.9525	18.5183	4.92	3	1.765	2.681	1.195	0.0047	0.0001	0.0375	105.333	0.891733	0.827733
Conifer	140	N	earthworm	fine	2			17.3775	22.6378	4.76	9	1.285	1.784	1.0834	0.0245	0	0.0241667	100.333	0.7296	0.8576
Conifer	140	N	earthworm	fine	3			22.82	23.6274	4.48	15	1.571	2.486	1.2267	0.0056	0	0.0491667	106	0.750933	0.9088
Conifer	140	N	earthworm	fine	4			12.685	21.0932	4.84	37	1.402	2.104	1.4718	0.0194	0.0086	0.0275	100.333	0.6784	0.7552
Conifer	210	Control	control	coarse	1	31.8565	19.7601	28.6288	19.7739	4.74	134	1.376	1.26418	0.85102	0.01077	0.0171	0.04	65.3333	0.6272	0.3456
Conifer	210	Control	control	coarse	2	29.7001	17.992	26.28	19.5515	4.86	127	1.12622	1.43822	0.97262	0.01548	0.0092	0.01667	34.6667	0.4736	0.41813
Conifer	210	Control	control	coarse	3	33.0583	14.8358	28.0362	19.7961	4.81	113	1.1872	1.31342	1.36302	0.01088	0.0145	0.03167	35.6667	0.55467	0.29013
Conifer	210	Control	control	coarse	4	23.7283	16.1735	19.5075	19.8735	4.79	130	1.21156	1.25476	1.2688	0.00948	0.0149	0.0425	48	0.55893	0.44373
Conifer	210	Control	earthworm	coarse	1	35.4951	18.5843	31.2037	21.9736	4.79	100	1.15716	1.34933	1.03538	0.01047	0.0131	0.05167	36.3333	0.50347	0.3712
Conifer	210	Control	earthworm	coarse	2	34.8893	21.7898	31.1588	20.6579	4.97	98	1.34791	1.43627	0.91609	0.01007	0.0149	0.0375	35.6667	0.59733	0.29867
Conifer	210	Control	earthworm	coarse	3	32.0909	20.1278	28.2	22.0849	4.89	187	1.40711	1.3456	1.20996	0.01297	0.0125	0.02333	32.3333	0.53333	0.32
Conifer	210	Control	earthworm	coarse	4	33.4582	26.822	29.7325	21.7578	4.74	150	1.28711	1.7632	0.95378	0.01707	0.0142	0.04583	25	0.52053	0.31573
Conifer	210	PAHs	control	coarse	1	33.4204	20.8708	31.7712	20.3857	4.4	194	1.5664	1.848	0.87556	0.00907	0.0147	0.05583	21.6667	0.52907	0.32853
Conifer	210	PAHs	control	coarse	2	28.9718	19.1313	26.5225	20.5347	4.64	203	1.1232	1.54578	1.02151	0.00968	0.0132	0.03417	30.6667	0.448	0.45653
Conifer	210	PAHs	control	coarse	3	24.4357	21.9811	22.44	20.1642	4.28	186	1.41049	1.88142	1.23076	0.01147	0.0173	0.04917	63.3333	0.48213	0.4992
Conifer	210	PAHs	control	coarse	4	28.718	21.222	26.0362	18.918	4.56	177	1.15769	1.38151	0.86453	0.01138	0.0149	0.03833	71	0.60587	0.5632
Conifer	210	PAHs	earthworm	coarse	1	32.9713	16.9528	29.1163	21.9568	4.41	135	1.14844	1.37369	0.82507	0.01297	0.0177	0.0375	46.3333	0.50773	0.3072
Conifer	210	PAHs	earthworm	coarse	2	30.4749	13.4926	27.625	17.827	4.42	137	1.37742	1.57067	1.13067	0.01047	0.0188	0.02917	22	0.54187	0.34133
Conifer	210	PAHs	earthworm	coarse	3	34.905	14.0004	31.4438	19.9603	4.62	138	1.34098	1.69404	1.08391	0.01217	0.0164	0.03667	32.6667	0.5248	0.4992
Conifer	210	PAHs	earthworm	coarse	4	28.3906	15.4817	25.6062	21.0709	4.45	166	1.71449	1.81404	1.49884	0.01267	0.0171	0.03833	47	0.5248	0.52053
Conifer	210	Na	control	coarse	1	24.7984	19.5882	20.0613	20.3816	4.94	156	1.12249	1.25067	0.967644	0.009975	0.0151	0.0266667	59	0.5632	0.337067
Conifer	210	Na	control	coarse	2	28.6119	19.5906	23.6562	20.2829	4.99	75	1.29031	1.4464	1.01156	0.008375	0.0147	0.0416667	42	0.5888	0.157867
Conifer	210	Na	control	coarse	3	28.9414	15.8735	23.5625	19.861	4.74	39	1.48356	1.47982	1.20711	0.010575	0.0145	0.0383333	46.333	0.725333	0.298667
Conifer	210	Na	control	coarse	4	29.4218	17.2953	25.6537	21.4782	5.08	104	1.25298	1.39804	0.993422	0.012475	0.0122	0.0408333	47.333	0.708267	0.8448
Conifer	210	Na	earthworm	coarse	1	30.8057	13.8209	25.6925	20.0349	4.93	178	1.29049	1.53262	1.0752	0.009275	0.0145	0.0341667	66	0.5248	0.503467
Conifer	210	Na	earthworm	coarse	2	25.9123	23.5307	22.1487	19.9403	4.83	78	0.770667	0.9504	1.04409	0.010575	0.0131	0.0225	55	0.631467	0.388267
Conifer	210	Na	earthworm	coarse	3	26.4171	23.1504	23.6025	19.5308	4.77	55	1.17991	1.35324	1.10436	0.008175	0.0105	0.0483333	37	0.580267	0.4736
Conifer	210	Na	earthworm	coarse	4	32.0689	12.3811	27.4138	18.6884	4.7	27	1.17849	1.39769	1.08942	0.009475	0.0103	0.0333333	69	0.520533	0.362667
Conifer	210	N	control	coarse	1	28.2339	9.17564	25.4887	21.2706	4.81	224	1.08018	1.40853	1.1104	0.008775	0.0135	0.025	44.333	0.558933	0.384
Conifer	210	N	control	coarse	2	30.4831	18.8722	27.0712	19.5364	4.83	109	1.48533	1.49529	1.15929	0.012475	0.0122	0.0575	34.333	0.558933	0.379733
Conifer	210	N	control	coarse	3	30.2172	24.0204	26.2037	19.5428	4.82	124	1.22116	1.8448	0.905778	0.011675	0.0113	0.0358333	26.667	0.567467	0.3968
Conifer	210	N	control	coarse	4	27.0063	22.3834	22.84	19.1976	4.66	115	1.48427	1.77013	1.51733	0.007375	0.0095	0.0483333	54	0.584533	0.3456
Conifer	210	N	earthworm	coarse	1	30.8177	15.5985	26.475	20.4925	4.93	115	1.43324	1.5472	1.35129	0.008475	0.0114	0.0383333	30	0.503467	0.277333
Conifer	210	N	earthworm	coarse	2	30.3621	14.0064	25.8525	21.3633	4.93	94	1.21013	1.14596	0.969956	0.010275	0.0149	0.03	22.667	0.567467	0.2816
Conifer	210	N	earthworm	coarse	3	28.7129	13.3193	25.26	21.0782	4.61	67	1.31609	1.7936	1.44551	0.012675	0.0185	0.045	58.667	0.507733	0.277333
Conifer	210	N	earthworm	coarse	4	28.6672	17.6654	24.3775	20.9501	4.85	62	1.16996	1.21618	1.01067	0.009075	0.0144	0.0358333	58	0.490667	0.290133
Conifer	210	Control	control	fine	1	29.427	27.2031	25.8875	19.7674	4.75	129	1.31573	1.16764	1.05902	0.01357	0.009	0.03333	75	0.6272	0.5376
Conifer	210	Control	control	fine	2	31.9373	8.5742	24.26	20.083	4.74	109	1.11431	1.32124	0.93476	0.01287	0.0077	0.0275	49.6667	0.4736	0.448
Conifer	210	Control	control	fine	3	27.9428	14.3953	17.8	20.7761	4.77	111	1.15591	1.38951	1.32018	0.01208	0.0006	0.03333	65.6667	0.55467	0.43093
Conifer	210	Control	control	fine	4	32.6113	22.0809	29.2025	18.6838	4.76	109	1.45049	1.32569	1.04053	0.01468	0.0057	0.0375	67.6667	0.55893	0.49067
Conifer	210	Control	earthworm	fine	1	42.4708	16.9697	35.6325	20.811	4.77	117	1.17298	1.60267	1.1184	0.00937	0.0071	0.0475	62	0.44373	0.38827
Conifer	210	Control	earthworm	fine	2	32.1763	16.0023	28.305	16.9834	4.91	138	1.27609	1.42969	1.12302	0.01117	0.0075	0.02333	55.3333	0.576	0.42667
Conifer	210	Control	earthworm	fine	3	30.6943	15.0621	24.45	21.4169	4.8	145	1.44018	1.78471	1.00213	0.01117	0.0077	0.025	34	0.2944	0.4352
Conifer	210	Control	earthworm	fine	4	38.9706	19.42	33.245	21.8174	4.67	122	1.57618	1.89884	1.14062	0.01168	0.0083	0.0325	41	0.4736	0.5632
Conifer	210	PAHs	control	fine	1	33.4628	16.4987	30.14	20.1361	4.48	148	1.58844	1.55058	1.07964	0.01157	0.0125	0.03917	27.6667	0.52907	0.4224
Conifer	210	PAHs	control	fine	2	31.5736	14.708	24.135	19.8279	4.64	176	0.99716	1.67858	1.07271	0.01278	0.0079	0.03083	32.6667	0.448	0.47787
Conifer	210	PAHs	control	fine	3	26.2459	10.7419	17.1175	20.3078	4.36	172	1.40089	1.4384	1.57049	0.01287	0.01	0.045	77.3333	0.48213	0.5376
Conifer	210	PAHs	control	fine	4	23.5003	17.4821	17.9675	19.0353	4.58	135	1.18151	1.264	0.96711	0.01147	0.0092	0.03	65	0.60587	0.60587
Conifer	210	PAHs	earthworm	fine	1	34.5311	17.549	31.695	20.4359	4.65	138	1.36907	1.52071	1.28	0.00998	0.0107	0.0275	44.3333	0.50773	0.32
Conifer	210	PAHs	earthworm	fine	2	32.4643	10.4327	26.52	17.414	4.55	131	1.43751	1.64498	1.4112	0.01067	0.0141	0.02583	56	0.54187	0.59733
Conifer	210	PAHs	earthworm	fine	3	34.9528	10.3638	29.2125	18.7297	4.46	115	1.32818	1.74862	0.89618	0.01208	0.0141	0.02417	56.3333	0.5248	0.37547
Conifer	210	PAHs	earthworm	fine	4	26.5388	14.3932	22.2175	20.3483	4.22	121	1.64889	1.48907	1.67129	0.01058	0.0139	0.04167	38	0.5248	0.59733
Conifer	210	Na	control	fine	1	27.1758	6.66225	19.52	20.126	4.86	91	1.15147	1.59147	1.16747	0.009775	0.0121	0.0233333	97.667	0.541867	0.512
Conifer	210	Na	control	fine	2	29.1801	11.4155	24.39	21.0777	4.93	50	1.21689	1.7312	1.41333	0.011075	0.0129	0.03	62.333	0.631467	0.251733
Conifer	210	Na	control	fine	3	38.7634	0.828639	29.58	18.1158	4.75	70	1.53991	1.66044	1.33422	0.012075	0.0148	0.0725	53.667	0.5632	0.567467
Conifer	210	Na	control	fine	4	32.2873	19.3953	29.7825	18.7123	4.96	117	1.45404	1.68516	1.2192	0.014475	0.0067	0.0325	56.667	0.704	0.8064
Conifer	210	Na	earthworm	fine	1	31.4573	8	25.25	20.287	4.9	86	1.28764	1.43378	1.624	0.010775	0.0143	0.0233333	72.333	0.605867	0.661333
Conifer	210	Na	earthworm	fine	2	26.7662	9.55719	24.3325	19.4616	4.81	79	1.20907	1.12444	0.865244	0.010775	0.0106	0.0208333	73.667	0.541867	0.418133
Conifer	210	Na	earthworm	fine	3	29.1281	4.72544	24.05	19.8449	5.01	75	1.05369	1.61084	1.14542	0.008175	0.0179	0.0233333	72.333	0.541867	0.388267
Conifer	210	Na	earthworm	fine	4	33.5547	-8.61846	25.38	19.3934	4.81	87	1.39271	1.37387	1	0.011275	0.015	0.0183333	69	0.584533	0.567467
Conifer	210	N	control	fine	1	33.577	14.9359	28.8325	22.4761	4.75	98	1.24356	1.96551	1.62987	0.012775	0.0055	0.0275	61	0.448	0.452267
Conifer	210	N	control	fine	2	34.0246	7.82417	19.7025	19.8894	4.47	110	1.472	1.34684	1.50524	0.012375	0.0094	0.05	58	0.5248	0.482133
Conifer	210	N	control	fine	3	35.7384	17.3414	30.845	19.7347	4.68	41	1.00996	1.37831	0.917156	0.012475	0.0211	0.0233333	52.333	0.456533	0.405333
Conifer	210	N	control	fine	4	30.7615	7.26243	20.0375	20.3213	4.57	186	1.33813	1.43324	1.48071	0.010975	0.0054	0.045	71	0.482133	0.3968
Conifer	210	N	earthworm	fine	1	30.7549	13.3314	24.5	20.2517	4.77	118	1.38756	1.74738	1.42436	0.009475	0.0109	0.0341667	47.333	0.413867	0.5632
Conifer	210	N	earthworm	fine	2	30.6736	15.4008	22.2975	20.1732	4.75	204	1.34933	1.37547	1.12569	0.011375	0.0207	0.03	42.667	0.430933	0.4864
Conifer	210	N	earthworm	fine	3	39.7268	11.4712	34.38	22.6312	4.61	135	1.42027	1.85724	1.2352	0.011275	0.0128	0.0391667	65.667	0.494933	0.388267
Conifer	210	N	earthworm	fine	4	32.4766	5.69121	25.5225	19.1369	4.82	82	1.46969	1.37369	1.31076	0.011075	0.0074	0.0208333	75.333	0.4864	0.456533
Conifer	280	Control	control	coarse	1			37.465	20.6856	4.84	105	1.48729	3.70489	1.17387	0.0089	0.01023	0.12667	56.6667	0.32	0.96
Conifer	280	Control	control	coarse	2			32.7163	20.082	4.84	118	1.63591	3.35111	1.15538	0.009	0.01482	0.11667	39.6667	0.37547	0.9728
Conifer	280	Control	control	coarse	3			29.3038	18.5684	4.86	131	1.61796	3.8032	1.35484	0.009	0.00613	0.13833	48.6667	0.40107	1.09227
Conifer	280	Control	control	coarse	4			26.5825	20.2351	4.86	116	1.90702	4.44978	1.32676	0.009	0.01202	0.15917	67	0.32	1.17333
Conifer	280	Control	earthworm	coarse	1			38.5312	21.4541	4.8	109	1.69351	3.70187	1.2992	0.0093	0.01302	0.16667	85.3333	0.31147	0.98987
Conifer	280	Control	earthworm	coarse	2			33.7587	20.1793	4.83	133	1.29582	3.51644	1.05067	0.006	0.00992	0.2025	54.6667	0.2944	0.98987
Conifer	280	Control	earthworm	coarse	3			30.875	21.4003	4.83	140	1.65262	4.15769	1.1408	0.0083	0.01082	0.15083	53	0.36693	1.07947
Conifer	280	Control	earthworm	coarse	4			24.2688	19.3668	4.85	171	1.69742	3.89227	1.26204	0.0094	0.01573	0.1525	73	0.384	1.0624
Conifer	280	PAHs	control	coarse	1			34.7925	22.5776	4.45	100	2.12551	3.72196	1.47769	0.0088	0.01463	0.29583	46.3333	0.2816	1.01547
Conifer	280	PAHs	control	coarse	2			26.4875	19.9607	4.54	98	1.96996	3.65724	1.24871	0.0093	0.00783	0.19333	60	0.34987	1.1904
Conifer	280	PAHs	control	coarse	3			22.2075	19.4714	4.37	78	2.49351	3.71111	1.83076	0.0092	0.01422	0.23	20	0.35413	1.18613
Conifer	280	PAHs	control	coarse	4			22.2937	20.6034	4.52	55	1.95076	4.34382	1.81351	0.0095	0.00882	0.185	35.6667	0.32	1.32267
Conifer	280	PAHs	earthworm	coarse	1			27.1962	20.9972	4.56	100	1.21831	2.47698	1.00587	0.0112	0.00932	0.1625	82.6667	0.38827	0.92587
Conifer	280	PAHs	earthworm	coarse	2			30.785	21.1791	4.58	110	1.43413	3.79182	1.1616	0.0083	0.01123	0.17167	75	0.31147	1.0368
Conifer	280	PAHs	earthworm	coarse	3			33.2475	21.249	4.65	177	1.46364	4.32516	1.10258	0.0104	0.01183	0.14917	70	0.33707	0.97707
Conifer	280	PAHs	earthworm	coarse	4			27.985	22.3747	4.53	146	1.69991	4.70062	1.59058	0.0113	0.01443	0.23583	70.3333	0.41387	1.2544
Conifer	280	Na	control	coarse	1			17.3625	21.3855	5.04	47	1.5104	2.67307	1.18916	0	0.00723	0.176667	47.667	0.362667	0.904533
Conifer	280	Na	control	coarse	2			25.8325	21.2515	5.14	110	1.67911	2.86311	1.00996	0.0079	0.00723	0.1475	58.333	0.3328	0.827733
Conifer	280	Na	control	coarse	3			21.9312	21.0506	4.92	101	1.88889	3.59413	1.74809	0.0133	0.01092	0.295833	66	0.3456	1.3696
Conifer	280	Na	control	coarse	4			28.8125	22.3457	5.11	112	1.47058	4.10542	1.59822	0.0095	0.00932	0.205	80	0.379733	1.41227
Conifer	280	Na	earthworm	coarse	1			25.7812	20.8078	5.12	61	1.31218	2.96089	0.997511	0.0085	0	0.160833	81	0.2688	0.9728
Conifer	280	Na	earthworm	coarse	2			26.4187	19.5258	5.04	115	1.23182	2.73316	1.19733	0.0079	0.00862	0.180833	61.333	0.32	0.904533
Conifer	280	Na	earthworm	coarse	3			25.5362	19.7129	5.07	107	1.76889	3.20729	1.24071	0.0095	0.00943	0.201667	54	0.362667	1.28
Conifer	280	Na	earthworm	coarse	4			21.82	19.1614	5.13	109	1.44107	2.86169	1.12516	0.0101	0.00833	0.149167	69	0.439467	1.07947
Conifer	280	N	control	coarse	1			26.2963	20.5944	4.79	89	1.5952	2.97493	1.59662	0.0081	0.01092	0.1675	35.667	0.328533	1.10507
Conifer	280	N	control	coarse	2			37.6938	20.5459	4.78	91	1.44178	3.40124	1.41867	0.0092	0.01453	0.151667	62	0.341333	1.10507
Conifer	280	N	control	coarse	3			25.6125	20.8426	4.83	103	1.42596	3.47538	1.30027	0.0075	0.00542	0.185	68	0.4096	1.0624
Conifer	280	N	control	coarse	4			26.83	19.3835	4.79	106	1.55289	3.0368	1.50969	0.0096	0.00843	0.3275	60	0.405333	1.14347
Conifer	280	N	earthworm	coarse	1			29.8987	20.8298	4.88	96	1.70489	3.66133	1.23218	0.0071	0.00972	0.1775	90.333	0.311467	1.0752
Conifer	280	N	earthworm	coarse	2			26.0775	21.568	4.87	62	1.92231	4.58702	1.2704	0.0104	0.01252	0.239167	73	0.328533	0.9984
Conifer	280	N	earthworm	coarse	3			45.5262	21.3134	4.63	40	1.80196	4.82649	1.37529	0.0052	0.00903	0.270833	61	0.302933	0.9344
Conifer	280	N	earthworm	coarse	4			34.21	21.0845	4.83	91	1.76231	3.84924	1.1472	0.009	0.01312	0.124167	36.333	0.32	0.8448
Conifer	280	Control	control	fine	1			28.27	19.7704	4.78	121	1.74382	3.10453	1.11004	0.0091	0.00573	0.25333	14.3333	0.3968	1.50613
Conifer	280	Control	control	fine	2			24.185	20.578	4.92	125	1.62418	3.15484	1.20693	0.011	0.00603	0.26417	0.33333	0.37973	1.48053
Conifer	280	Control	control	fine	3			20.3975	20.9355	4.86	130	1.70471	3.74258	1.40338	0.0094	0.00503	0.31333	28.6667	0.4736	1.32267
Conifer	280	Control	control	fine	4			23.085	20.8005	4.89	139	1.51484	4.04818	1.05582	0.0091	0.00482	0.2925	16	0.4608	1.61707
Conifer	280	Control	earthworm	fine	1			32.1425	19.8866	4.85	108	1.23627	2.75449	1.08818	0.0088	0.00872	0.15667	14	0.40533	1.1136
Conifer	280	Control	earthworm	fine	2			30.76	20.1166	4.89	109	1.53742	3.55413	1.12427	0.0103	0.00762	0.24917	12	0.48213	1.32693
Conifer	280	Control	earthworm	fine	3			34.035	22.5928	4.87	113	1.59147	3.07769	1.1088	0.0092	0.01173	0.26417	2.66667	0.384	1.42933
Conifer	280	Control	earthworm	fine	4			24.79	21.7671	4.78	115	2.05404	3.65636	1.23307	0.0142	0.01053	0.34333	10	0.4224	1.28
Conifer	280	PAHs	control	fine	1			28.6075	20.3579	4.52	78	1.37724	3.8416	1.27538	0.0125	0.01082	0.5125	17	0.44373	1.024
Conifer	280	PAHs	control	fine	2			21.905	19.9778	4.53	64	1.80587	3.8432	1.04178	0.0092	0.00822	0.21417	5.66667	0.4224	1.5488
Conifer	280	PAHs	control	fine	3			18.76	20.9285	4.68	59	1.39324	3.69013	1.06507	0.0115	0.00963	0.1075	11.3333	0.45653	1.52747
Conifer	280	PAHs	control	fine	4			26.1375	20.2527	4.53	52	1.89262	4.02631	1.63627	0.01	0.01023	0.1775	6.66667	0.4992	1.46347
Conifer	280	PAHs	earthworm	fine	1			19.9975	20.3144	4.67	142	1.22578	2.96782	1.03342	0.0112	0.01312	0.17	35	0.34133	1.3568
Conifer	280	PAHs	earthworm	fine	2			27.0575	19.7846	4.69	141	1.30613	3.42453	1.18169	0.0083	0.01163	0.17	1.33333	0.36267	1.1904
Conifer	280	PAHs	earthworm	fine	3			27.47	20.0554	4.65	134	1.568	2.90471	1.09404	0.0103	0.01322	0.13417	24	0.36267	1.33973
Conifer	280	PAHs	earthworm	fine	4			46.165	21.4211	4.58	83	1.65138	3.99111	1.43822	0.0081	0.01042	0.34917	22.3333	0.3328	1.3184
Conifer	280	Na	control	fine	1			24.695	20.2346	5.28	78	1.47573	2.58933	1.51627	0.0083	0.01183	0.148333	67	0.4864	1.33547
Conifer	280	Na	control	fine	2			23.69	21.8009	5.29	81	1.49511	2.3616	0.847111	0.0122	0.00943	0.1775	40.333	0.4224	1.07093
Conifer	280	Na	control	fine	3			17.495	20.3258	5.14	80	2.11716	3.82062	1.67733	0.0086	0.01102	0.200833	41.333	0.4736	1.31413
Conifer	280	Na	control	fine	4			21.0525	21.7548	5.45	73	1.67609	3.99947	1.01031	0.0097	0.00473	0.135833	70.333	0.4608	1.85173
Conifer	280	Na	earthworm	fine	1			23.92	20.9459	4.95	77	1.45173	2.73724	1.25369	0.0092	0.01032	0.16	46.333	0.384	1.3184
Conifer	280	Na	earthworm	fine	2			25.1325	19.9692	5.3	80	1.31716	2.38453	1.016	0.0075	0.00963	0.161667	47	0.3328	1.00693
Conifer	280	Na	earthworm	fine	3			32.695	19.2599	5	81	1.93671	3.12338	1.45156	0.0113	0.00953	0.194167	23	0.337067	1.09653
Conifer	280	Na	earthworm	fine	4			17.15	19.3433	4.96	77	2.03609	3.79929	1.32249	0.0099	0.00872	0.1575	53	0.439467	1.3056
Conifer	280	N	control	fine	1			22.1625	21.0655	4.75	96	1.75822	3.33813	1.61138	0.0088	0.00793	0.221667	34.333	0.452267	1.2672
Conifer	280	N	control	fine	2			26.985	20.9281	4.73	99	1.76907	3.62471	1.72409	0.0111	0.00592	0.183333	34.667	0.4352	1.17333
Conifer	280	N	control	fine	3			31.79	20.3283	4.7	104	1.56267	2.91591	1.54204	0.0115	0.00573	0.2125	54.333	0.448	1.30133
Conifer	280	N	control	fine	4			20.725	20.9149	4.64	107	2.02649	2.98756	1.592	0.0098	0.00663	0.3	32.667	0.469333	1.36533
Conifer	280	N	earthworm	fine	1			27.33	19.5914	4.99	69	2.0752	3.41742	1.4496	0.0081	0.00683	0.274167	33.667	0.490667	1.18187
Conifer	280	N	earthworm	fine	2			19.445	19.9401	4.86	59	2.19751	3.72924	1.27964	0.0086	0.00812	0.261667	46.333	0.520533	1.34827
Conifer	280	N	earthworm	fine	3			32.645	22.968	4.69	51	2.05476	3.76871	1.81938	0.0103	0.01243	0.221667	43.667	0.413867	1.0496
Conifer	280	N	earthworm	fine	4			20.3475	21.0962	4.79	93	2.11929	3.5824	1.40338	0.0097	0.01013	0.185833	47.667	0.448	1.14773
Conifer	365	Control	control	coarse	1	40.1375	16.1326	36.155	19.2011	4.79	248	1.531	2.3152	1.51431	0.007	0.0058	0.115	27.3333	0.54613	1.06667
Conifer	365	Control	control	coarse	2	41.05	21.1413	37.7238	19.1511	4.76	247	1.135	2.55538	0.98418	0.0076	0.0013	0.0975	27	0.53333	1.1904
Conifer	365	Control	control	coarse	3	33.3477	21.8277	28.9725	18.1235	4.67	251	1.452	2.59911	1.15982	0.0074	0.0001	0.08167	23	0.50773	1.05387
Conifer	365	Control	control	coarse	4	33.3513	20.107	29.6775	19.1591	4.67	252	1.556	2.87271	1.42027	0.0082	0.0015	0.10917	19.6667	0.50347	1.216
Conifer	365	Control	earthworm	coarse	1	41.9287	22.9643	36.1812	20.8343	4.93	262	1.194	2.51858	1.05849	0.0073	0.0037	0.11167	19.3333	0.60587	1.088
Conifer	365	Control	earthworm	coarse	2	44.6173	23.8408	40.4125	14.8698	4.99	277	1.074	2.68587	1.10933	0.0009	0.0003	0.10667	8.66667	0.512	1.07947
Conifer	365	Control	earthworm	coarse	3	41.8303	14.5189	37.19	21.2482	4.86	252	1.454	3.1216	1.50098	0.0071	0.0007	0.1525	17	0.58027	1.01547
Conifer	365	Control	earthworm	coarse	4	37.1099	19.0322	33.575	18.596	4.78	252	1.792	3.2016	1.1376	0.0051	0.0027	0.19417	45.6667	0.5632	1.088
Conifer	365	PAHs	control	coarse	1	37.5939	29.825	34.8375	21.3096	4.2	317	1.391	2.84836	1.25902	0.0093	0.0021	0.09917	15.6667	0.58453	1.22027
Conifer	365	PAHs	control	coarse	2	30.3345	21.7575	27.3463	20.3487	4.4	389	1.015	2.59324	1.09084	0.0075	0.006	0.18833	16	0.50347	1.07947
Conifer	365	PAHs	control	coarse	3	31.6244	22.1089	28.4587	20.7641	4.26	262	1.526	2.73973	2.02524	0.0065	0.0054	0.225	33.6667	0.6016	1.1264
Conifer	365	PAHs	control	coarse	4	32.6835	18.6188	31.9138	18.274	4.32	369	1.317	3.06862	1.17707	0.0075	0.0039	0.06583	23.6667	0.54187	1.09227
Conifer	365	PAHs	earthworm	coarse	1	39.9299	9.86846	34.905	19.6516	4.3	246	1.369	2.81724	1.19058	0.0088	0.0068	0.0725	27	0.50773	1.1264
Conifer	365	PAHs	earthworm	coarse	2	31.4922	22.5321	29.6125	16.4239	4.43	234	1.414	3.65636	1.17191	0.0049	0.0026	0.09833	12.6667	0.45227	0.9344
Conifer	365	PAHs	earthworm	coarse	3	33.7917	11.6681	31.5225	19.3696	4.38	234	1.665	3.42773	1.41938	0.0077	0.0052	0.14917	24.6667	0.63147	1.06667
Conifer	365	PAHs	earthworm	coarse	4	64.2649	41.6241	59.5675	18.8441	4.33	281	1.568	3.29351	1.53796	0.0063	0.0021	0.13833	46	0.5376	1.03253
Conifer	365	Na	control	coarse	1	31.291	22.333	26.26	19.8296	4.96	181	1.345	2.97724	1.33938	0.0076	0.0059	0.195	23	0.546133	1.14347
Conifer	365	Na	control	coarse	2	33.4823	19.3199	27.4737	20.1496	5.06	225	1.313	2.63502	1.20622	0.0082	0.0048	0.138333	30.333	0.490667	1.18187
Conifer	365	Na	control	coarse	3	37.6929	17.927	31.335	16.658	5.03	280	1.523	3.16782	1.53333	0.0063	0.0047	0.150833	34.333	0.541867	1.13067
Conifer	365	Na	control	coarse	4	33.7133	22.9448	29.9875	16.4701	5.36	194	1.265	2.81476	1.05742	0.0082	0.0063	0.175833	25.667	0.610133	1.19467
Conifer	365	Na	earthworm	coarse	1	33.9311	19.2407	28.915	30.6658	5.2	164	1.474	2.72284	1.15342	0.0066	0.0073	0.163333	43.667	0.571733	0.9216
Conifer	365	Na	earthworm	coarse	2	36.9587	18.0394	32.1013	21.1712	5.02	223	1.42	2.27467	1.0704	0.0058	0.004	0.110833	45.667	0.541867	1.2544
Conifer	365	Na	earthworm	coarse	3	31.2102	31.7609	27.9225	19.4721	5.11	256	1.405	2.49973	1.53387	0.0061	0	0.196667	35	0.597333	0.9856
Conifer	365	Na	earthworm	coarse	4	36.7772	25.612	31.6762	21.6582	5.2	184	1.694	2.968	1.51378	0.0064	0.0017	0.1275	56	0.4864	1.13493
Conifer	365	N	control	coarse	1	34.8103	24.1672	32.5487	20.9315	4.57	227	1.516	2.59964	1.43502	0.0067	0.0016	0.140833	34.333	0.6016	1.20747
Conifer	365	N	control	coarse	2	38.0982	20.1744	33.87	19.9559	4.52	233	1.923	3.28178	1.54987	0.0059	0.0019	0.178333	21	0.5504	1.13493
Conifer	365	N	control	coarse	3	39.0559	27.8651	36.5063	16.1158	4.81	242	1.059	2.74773	0.963022	0.0076	0.0003	0.170833	25.667	0.597333	1.09227
Conifer	365	N	control	coarse	4	35.9343	14.2159	29.6238	18.246	4.59	252	1.401	2.57636	1.30756	0.0056	0.0022	0.1325	15.667	0.456533	1.16907
Conifer	365	N	earthworm	coarse	1	36.3263	14.6339	31.9488	19.2556	4.8	257	1.736	2.68444	1.30436	0.0065	0.0045	0.075	40.333	0.648533	0.896
Conifer	365	N	earthworm	coarse	2	36.1842	17.5173	31.6687	19.6204	4.55	262	1.486	2.664	1.07431	0.0052	0.0082	0.174167	39	0.362667	1.1776
Conifer	365	N	earthworm	coarse	3	40.5343	14.3714	35.3963	19.7557	4.53	208	2.217	3.37564	1.88267	0.0053	0.0071	0.183333	32	0.465067	1.01973
Conifer	365	N	earthworm	coarse	4	38.3686	15.0369	30.9675	19.8743	4.76	213	1.591	2.77262	1.63253	0.0063	0.0076	0.09	7.333	0.482133	1.0496
Conifer	365	Control	control	fine	1	45.3844	21.2589	39.5125	18.9156	4.7	265	1.076	2.57636	0.97404	0.0074	0.0051	0.14333	31	0.54187	1.06667
Conifer	365	Control	control	fine	2	36.7084	14.8288	31.4575	20.4786	4.71	275	1.174	2.32231	0.95769	0.0046	0.0018	0.17583	44.3333	0.56747	1.2544
Conifer	365	Control	control	fine	3	37.9121	13.8915	28.665	17.3828	4.69	254	1.271	2.42258	1.32053	0.0041	0.0002	0.1925	20.3333	0.6016	1.14773
Conifer	365	Control	control	fine	4	33.0602	18.1644	26.435	15.1507	4.65	256	1.404	2.52871	1.24462	0.0056	0.0002	0.2	39.3333	0.64	1.19893
Conifer	365	Control	earthworm	fine	1	48.0009	28.253	40.5625	21.9093	4.74	238	1.317	2.1456	0.97582	0.0053	0.0048	0.15917	19.3333	0.6016	1.09227
Conifer	365	Control	earthworm	fine	2	42.4062	15.7089	34.05	16.3514	4.7	232	1.109	2.51947	1.02524	0.0083	0.0189	0.0925	51.6667	0.51627	1.01973
Conifer	365	Control	earthworm	fine	3	46.8851	28.228	38.115	21.6981	4.64	234	1.286	2.0432	1.11876	0.0059	0.0054	0.12	30.6667	0.65707	0.95573
Conifer	365	Control	earthworm	fine	4	36.6635	24.3112	29.7175	19.4813	4.54	256	1.191	2.59929	1.01316	0.0095	0.0065	0.16583	43.3333	0.63147	1.21173
Conifer	365	PAHs	control	fine	1	45.4505	27.8003	38.375	19.9217	4.39	360	1.462	2.5376	1.19662	0.0079	0.0062	0.09667	37.3333	0.61867	1.18187
Conifer	365	PAHs	control	fine	2	36.1875	22.6669	30.4825	21.4732	4.54	255	1.059	2.34702	0.90187	0.0068	0.0031	0.20583	47.6667	0.61867	1.04533
Conifer	365	PAHs	control	fine	3	31.5287	20.4091	26.8975	19.8024	4.47	237	1.133	2.43004	1.07556	0.0022	0.0025	0.18333	26.6667	0.64853	1.16053
Conifer	365	PAHs	control	fine	4	34.6413	11.2661	24.2625	19.3556	4.52	239	1.393	3.08569	1.30258	0.0078	0.0006	0.07583	54.6667	0.71253	1.28
Conifer	365	PAHs	earthworm	fine	1	32.9305	16.6125	25.04	19.8291	4.62	267	1.307	2.50187	1.17209	0.0068	0.0032	0.16083	38	0.55893	1.088
Conifer	365	PAHs	earthworm	fine	2	36.5326	19.8096	32.91	19.6564	4.46	278	1.412	2.88658	1.20196	0.0085	0.002	0.11583	67.3333	0.57173	1.11787
Conifer	365	PAHs	earthworm	fine	3	39.0381	14.9287	32.8175	19.1531	4.4	285	1.653	3.39787	1.58418	0.0078	0.0038	0.11167	1.66667	0.6528	1.14773
Conifer	365	PAHs	earthworm	fine	4	51.2054	4.75817	36.1275	19.416	4.26	297	1.303	3.46738	1.25404	0.0075	0.0052	0.12	59	0.61867	1.09653
Conifer	365	Na	control	fine	1	34.3915	-0.209615	20.8625	19.8472	4.69	287	1.217	2.35573	0.987378	0.0037	0.0036	0.1775	56.333	0.5248	1.00693
Conifer	365	Na	control	fine	2	36.894	3.15148	31.8025	20.0209	4.89	265	1.061	2.08462	1.07573	0.0056	0.0038	0.144167	65	0.597333	1.00267
Conifer	365	Na	control	fine	3	38.5931	4.9387	24.22	15.5694	4.78	264	1.282	2.97547	1.30044	0.0065	0.0003	0.1625	64.667	0.605867	1.4976
Conifer	365	Na	control	fine	4	39.3223	13.2102	32.095	17.0704	5.09	244	1.178	3.00747	1.1824	0.0098	0.006	0.259167	49.333	0.699733	1.00693
Conifer	365	Na	earthworm	fine	1	35.9303	-1.67923	24.6325	18.3666	4.83	242	1.414	2.58773	1.16018	0.0061	0.0066	0.209167	36.333	0.494933	1.10507
Conifer	365	Na	earthworm	fine	2	32.5047	4.10322	26.9975	17.8431	5.15	282	1.254	2.27236	0.965867	0.0075	0.006	0.193333	55	0.512	1.02827
Conifer	365	Na	earthworm	fine	3	37.1516	4.95414	31.9375	16.7682	5.05	262	0.992	2.26507	0.938311	0.0061	0.0008	0.195833	67.667	0.520533	0.994133
Conifer	365	Na	earthworm	fine	4	41.762	-3.45793	30.6175	21.2998	4.96	260	1.15	2.67271	1.02204	0.0068	0.003	0.193333	57.333	0.533333	1.024
Conifer	365	N	control	fine	1	37.2254	16.5748	34.1175	19.4881	4.49	266	1.66	3.18098	1.97387	0.0058	0.0076	0.165833	55.667	0.571733	1.05813
Conifer	365	N	control	fine	2	34.7139	10.8004	23.865	18.8482	4.52	289	1.606	3.13191	1.47627	0.0098	0.0085	0.140833	57.667	0.648533	1.1392
Conifer	365	N	control	fine	3	41.2607	14.7829	35.1275	18.1638	4.59	312	1.25	2.44053	1.11147	0.008	0.0037	0.201667	29.333	0.622933	1.02827
Conifer	365	N	control	fine	4	37.0046	14.4399	29.8075	17.0122	4.47	301	1.209	2.53707	1.136	0.006	0.0042	0.163333	48	0.580267	1.16053
Conifer	365	N	earthworm	fine	1	35.7556	14.2041	27.5025	17.8845	4.71	215	1.23	2.5712	1.12942	0.0076	0.0047	0.124167	53.667	0.5248	0.887467
Conifer	365	N	earthworm	fine	2	34.6684	11.1893	24.955	19.7903	4.63	206	1.249	2.29689	0.978133	0.006	0.0048	0.140833	56	0.533333	1.0496
Conifer	365	N	earthworm	fine	3	40.3405	1.65089	24.45	20.721	4.49	208	1.658	3.14987	1.75698	0.008	0.0049	0.213333	52	0.6144	0.874667
Conifer	365	N	earthworm	fine	4	36.9743	-3.21568	31.325	18.4173	4.7	235	1.678	2.74151	1.27076	0.0078	0.0007	0.1275	55.333	0.580267	1.1264
